# Supplementary material for: Functional genomics screens reveal a role for TBC1D24 and SV2B in antibody-dependent enhancement of dengue virus infection
Source: bioRxiv. 2024 Apr 27:2024.04.26.591029. Preprint. [Version 1] doi: 10.1101/2024.04.26.591029 (PMC11071485; doi:10.1101/2024.04.26.591029)
Supplement: Supplement 1 [file media-1.xls]

## Sheet: noGFP_control.gene_summary
id	num	neg|score	neg|p-value	neg|fdr	neg|rank	neg|goodsgrna	neg|lfc	w -LOG(score)	pos|score	w -LOG(pval)	pos|p-value	pos|fdr	pos|rank	pos|goodsgrna	pos|lfc
STT3A	6	1	1	1	20915	0	7.9741	17.6383	2.3e-18	6.64589	2.26e-07	0.00165	1	6	7.9741			1
RPN2	6	0.052506	0.047321	0.216471	3679	1	4.5194	9.21183	6.14e-10	6.64589	2.26e-07	0.00165	2	5	4.5194			2
STT3B	6	0.9778	0.85112	0.918882	20336	0	3.4462	8.73518	1.84e-09	6.64589	2.26e-07	0.00165	3	3	3.4462			3
SSR3	6	0.99136	0.92502	0.981785	20672	0	4.2644	6.80688	1.56e-07	5.94692	1.13e-06	0.006188	4	5	4.2644			4
OST4	5	0.94657	0.74126	0.823383	19772	1	4.6555	6.07417	8.43e-07	5.60555	2.48e-06	0.010891	5	4	4.6555			5
SSR2	6	0.7084	0.43202	0.545963	17308	2	1.1987	5.27165	5.35e-06	4.29757	5.04e-05	0.157709	6	3	1.1987			6
TNNC1	6	0.47591	0.24314	0.371471	14360	3	1.7247	4.90309	1.25e-05	3.89867	0.00012628	0.345916	7	3	1.7247			7
hsa-mir-4509-2	4	0.99998	0.99996	1	20914	0	2.733	4.73049	1.86e-05	4.32606	4.72e-05	0.157709	8	4	2.733			8
OSTC	6	0.26147	0.14972	0.307053	10595	1	2.8514	4.61261	2.44e-05	3.48682	0.00032597	0.649415	9	5	2.8514			9
CR1	6	0.91555	0.68884	0.777063	19412	1	2.9095	4.53018	2.95e-05	3.44279	0.00036075	0.658828	10	4	2.9095			10
hsa-mir-3120	4	0.99995	0.99988	1	20913	0	2.8991	4.32148	4.77e-05	3.80038	0.00015835	0.385589	11	4	2.8991			11
hsa-mir-144	4	0.99108	0.95809	1	20661	0	3.6659	4.20691	6.21e-05	3.55725	0.00027717	0.607426	12	3	3.6659			12
SRSF10	6	0.051304	0.047189	0.216471	3611	4	-2.0475	4.13549	7.32e-05	2.96565	0.0010823	1	13	1	-2.0475			13
ZFPM2	6	0.87437	0.6452	0.738317	19124	1	3.1437	4.10237	7.9e-05	2.93453	0.0011627	1	14	4	3.1437			14
RCOR3	6	0.9999	0.99886	1	20912	0	1.7774	3.9859	0.0001033	2.78023	0.0016587	1	15	6	1.7774			15
WTH3DI	6	0.11133	0.065817	0.21867	6079	2	3.0282	3.97232	0.00010658	2.77389	0.0016831	1	16	4	3.0282			16
ZXDA	6	0.67011	0.39956	0.516175	16952	2	1.6321	3.96573	0.00010821	2.76591	0.0017143	1	17	4	1.6321			17
PROB1	6	0.99901	0.98948	1	20890	0	2.8198	3.95668	0.00011049	2.74907	0.0017821	1	18	5	2.8198			18
EMC6	6	0.31436	0.1784	0.328273	11654	1	3.0822	3.94512	0.00011347	2.73414	0.0018444	1	19	5	3.0822			19
MAGED1	6	0.21914	0.11762	0.272317	9423	4	-0.66608	3.91375	0.00012197	2.70165	0.0019877	1	20	2	-0.66608			20
CD3G	6	0.87072	0.63986	0.733341	19094	1	1.9979	3.90281	0.00012508	2.69999	0.0019953	1	21	4	1.9979			21
LOC643037	6	0.58522	0.35577	0.481165	16156	2	2.7213	3.90032	0.0001258	2.69999	0.0019953	1	22	4	2.7213			22
HELZ2	6	0.99489	0.95494	1	20777	0	2.3577	3.88005	0.00013181	2.69045	0.0020396	1	23	5	2.3577			23
RBM12	6	0.28619	0.1666	0.322499	11187	3	-0.61566	3.83292	0.00014692	2.6201	0.0023983	1	24	2	-0.61566			24
ZNF211	6	0.99969	0.99646	1	20909	0	2.4792	3.82501	0.00014962	2.60657	0.0024742	1	25	5	2.4792			25
FBXO28	6	0.99745	0.97477	1	20849	0	2.5595	3.81899	0.00015171	2.59722	0.002528	1	26	5	2.5595			26
DAPP1	6	0.99346	0.94079	0.995769	20731	0	2.3246	3.7896	0.00016233	2.55602	0.0027796	1	27	5	2.3246			27
CTNS	6	0.99115	0.92502	0.981785	20665	0	2.6573	3.76947	0.00017003	2.52978	0.0029527	1	28	4	2.6573			28
CACNA1D	6	0.2479	0.13879	0.295502	10239	4	-1.055	3.76764	0.00017075	2.52746	0.0029685	1	29	1	-1.055			29
FCGR2B	6	0.90535	0.68086	0.771953	19331	1	1.088	3.69278	0.00020287	2.45602	0.0034993	1	30	3	1.088			30
EFCAB3	6	0.99291	0.93544	0.990776	20717	0	2.4604	3.68842	0.00020492	2.44555	0.0035847	1	31	5	2.4604			31
EMC3	6	0.94145	0.73115	0.814314	19698	1	2.2416	3.68723	0.00020548	2.44168	0.0036168	1	32	4	2.2416			32
AJAP1	6	0.98642	0.90008	0.961879	20534	0	2.8527	3.68487	0.0002066	2.44162	0.0036173	1	33	4	2.8527			33
PGM2	6	0.63925	0.38298	0.503233	16647	2	2.1158	3.64187	0.0002281	2.38585	0.0041129	1	34	3	2.1158			34
FGD6	6	0.44221	0.22328	0.35507	13781	1	2.6936	3.63752	0.0002304	2.38381	0.0041323	1	35	4	2.6936			35
CES3	6	0.13509	0.069773	0.21867	6860	3	-1.0823	3.58396	0.00026064	2.35355	0.0044305	1	36	2	-1.0823			36
LMO4	6	0.71385	0.43306	0.545963	17378	2	2.0225	3.5823	0.00026164	2.35351	0.0044309	1	37	4	2.0225			37
SNAI1	6	0.48562	0.24993	0.377695	14513	2	1.4252	3.57896	0.00026366	2.35143	0.0044522	1	38	4	1.4252			38
FGF4	6	0.93972	0.72851	0.812607	19679	1	2.5487	3.53193	0.00029381	2.32775	0.0047016	1	39	5	2.5487			39
WNT6	6	0.28589	0.1666	0.322499	11183	3	0.26245	3.51788	0.00030347	2.31937	0.0047933	1	40	3	0.26245			40
TAF8	6	0.24971	0.13941	0.295588	10291	3	-0.69129	3.50555	0.00031221	2.30507	0.0049537	1	41	2	-0.69129			41
BIRC7	6	0.22703	0.12012	0.272317	9653	1	1.8696	3.4844	0.00032779	2.29602	0.005058	1	42	4	1.8696			42
OR8G1	6	0.79118	0.51043	0.614716	18200	1	2.6516	3.46951	0.00033923	2.2878	0.0051547	1	43	4	2.6516			43
NUP54	6	0.83269	0.57604	0.673569	18725	2	0.99074	3.46377	0.00034374	2.28775	0.0051552	1	44	3	0.99074			44
C1orf185	6	0.13294	0.069557	0.21867	6796	3	0.9316	3.46299	0.00034436	2.28775	0.0051552	1	45	3	0.9316			45
CISH	6	0.59554	0.36452	0.490389	16263	2	2.4885	3.44831	0.0003562	2.2857	0.0051796	1	46	4	2.4885			46
FGF18	6	0.80941	0.5318	0.632193	18426	2	0.4289	3.43669	0.00036586	2.28295	0.0052125	1	47	3	0.4289			47
FILIP1	6	0.59403	0.36452	0.490389	16247	2	2.1087	3.39522	0.00040251	2.26216	0.0054682	1	48	4	2.1087			48
CA5A	6	0.11946	0.067209	0.21867	6347	2	0.94815	3.38852	0.00040877	2.26061	0.0054877	1	49	3	0.94815			49
hsa-mir-3664	4	0.99959	0.99853	1	20907	0	1.8928	3.3885	0.00040879	2.66942	0.0021408	1	50	4	1.8928			50
EP300	6	0.078761	0.052369	0.216471	4919	1	2.4597	3.3881	0.00040917	2.26061	0.0054877	1	51	5	2.4597			51
C17orf112	6	0.99624	0.96464	1	20804	0	1.9001	3.37203	0.00042459	2.25475	0.0055622	1	52	5	1.9001			52
VPS37A	6	0.77526	0.49747	0.6049	18023	1	1.975	3.36978	0.0004268	2.25475	0.0055622	1	53	5	1.975			53
hsa-mir-374a	4	0.43019	0.21106	0.344347	13587	1	3.2775	3.35184	0.00044479	2.60466	0.0024851	1	54	3	3.2775			54
DYRK1A	6	0.96637	0.78826	0.862791	20067	1	2.4507	3.35162	0.00044502	2.24388	0.0057032	1	55	5	2.4507			55
DOK6	6	0.99975	0.99727	1	20911	0	2.2657	3.3497	0.00044699	2.23852	0.0057741	1	56	5	2.2657			56
NKX6-3	5	0.67515	0.40383	0.519921	17010	2	2.3503	3.34271	0.00045425	2.3123	0.0048719	1	57	3	2.3503			57
CYTIP	6	0.5018	0.26557	0.393438	14780	1	2.3875	3.33569	0.00046165	2.23127	0.0058712	1	58	5	2.3875			58
CCDC144A	6	0.0030806	0.00089116	0.039651	479	3	-2.0691	3.33403	0.00046341	2.2292	0.0058993	1	59	3	-2.0691			59
MT1F	6	0.18089	0.093243	0.24553	8289	2	1.3707	3.333	0.00046452	2.2292	0.0058993	1	60	3	1.3707			60
hsa-mir-4521	4	0.99581	0.97944	1	20792	0	3.2333	3.30951	0.00049033	2.55418	0.0027914	1	61	3	3.2333			61
NECAP1	6	0.99687	0.9709	1	20824	0	2.3924	3.30806	0.00049197	2.2075	0.0062015	1	62	5	2.3924			62
CSN1S1	6	0.60759	0.37106	0.496057	16350	1	0.28335	3.2927	0.00050968	2.20088	0.0062968	1	63	2	0.28335			63
FGFR1	6	0.70435	0.43102	0.545963	17266	1	1.8032	3.2914	0.00051121	2.19858	0.0063303	1	64	5	1.8032			64
ARL6IP1	6	0.29266	0.16786	0.322499	11304	3	-0.25432	3.29058	0.00051218	2.19858	0.0063303	1	65	2	-0.25432			65
DOK7	6	0.20569	0.1054	0.254449	9044	1	2.0528	3.2649	0.00054338	2.17817	0.0066348	1	66	5	2.0528			66
LYSMD1	6	0.87671	0.64782	0.740855	19135	1	2.3876	3.25663	0.00055382	2.17493	0.0066845	1	67	4	2.3876			67
ZNF878	6	0.94834	0.74963	0.831175	19793	1	2.4095	3.25511	0.00055576	2.17493	0.0066845	1	68	4	2.4095			68
EHD3	6	0.27847	0.15933	0.31293	11046	3	-0.84825	3.25108	0.00056094	2.17183	0.0067324	1	69	2	-0.84825			69
AIFM2	6	0.46148	0.2319	0.359818	14113	2	2.411	3.25055	0.00056163	2.17183	0.0067324	1	70	4	2.411			70
hsa-mir-559	4	0.99943	0.99776	1	20899	0	2.4112	3.24608	0.00056744	2.48873	0.0032454	1	71	4	2.4112			71
NFXL1	6	0.99651	0.96791	1	20814	0	1.7883	3.23261	0.00058532	2.15458	0.0070052	1	72	5	1.7883			72
YTHDC2	6	0.99591	0.96202	1	20795	0	1.8371	3.22987	0.00058902	2.1524	0.0070405	1	73	5	1.8371			73
hsa-mir-548q	4	0.22876	0.12494	0.275146	9704	2	0.57976	3.21117	0.00061493	2.43623	0.0036624	1	74	2	0.57976			74
SYCP2	6	0.12294	0.067807	0.21867	6479	3	1.2266	3.19837	0.00063333	2.11863	0.0076097	1	75	3	1.2266			75
ZCCHC18	6	0.98806	0.90681	0.96737	20569	0	2.5022	3.19503	0.00063822	2.1186	0.0076102	1	76	4	2.5022			76
PLS3	6	0.97346	0.82526	0.89577	20220	1	2.0588	3.19224	0.00064233	2.11327	0.0077042	1	77	5	2.0588			77
hsa-mir-548k	4	0.99932	0.99703	1	20897	0	1.7762	3.17041	0.00067544	2.38604	0.0041111	1	78	4	1.7762			78
TSPAN14	6	0.94737	0.74833	0.829939	19782	1	2.2919	3.16699	0.00068078	2.09695	0.0079992	1	79	5	2.2919			79
CMYA5	6	0.99813	0.98101	1	20865	0	2.3873	3.16197	0.0006887	2.094	0.0080538	1	80	5	2.3873			80
hsa-mir-211	4	0.99931	0.99698	1	20895	0	2.8339	3.16054	0.00069097	2.38149	0.0041544	1	81	4	2.8339			81
CD300A	6	0.5793	0.33932	0.461994	16077	2	2.4238	3.1556	0.00069888	2.08893	0.0081483	1	82	4	2.4238			82
hsa-mir-361	4	0.25884	0.13796	0.294389	10524	2	-0.78596	3.15544	0.00069913	2.38149	0.0041544	1	83	1	-0.78596			83
SH2D7	6	0.7095	0.43202	0.545963	17322	2	0.24406	3.15043	0.00070724	2.0866	0.0081921	1	84	2	0.24406			84
ZNF507	6	0.42781	0.2153	0.345743	13556	3	1.317	3.14536	0.00071555	2.084	0.0082413	1	85	3	1.317			85
SLC27A5	6	0.4207	0.21155	0.344746	13426	3	1.0624	3.14352	0.00071858	2.084	0.0082413	1	86	3	1.0624			86
NYNRIN	6	0.24028	0.12904	0.282405	10012	1	1.7369	3.14291	0.00071959	2.08153	0.0082883	1	87	3	1.7369			87
FAM21C	6	0.70214	0.42889	0.544249	17248	2	0.47442	3.14018	0.00072414	2.08151	0.0082888	1	88	3	0.47442			88
PDK4	6	0.66086	0.39127	0.508585	16851	2	2.6268	3.13585	0.0007314	2.078	0.0083561	1	89	4	2.6268			89
ZBED3	6	0.51825	0.27442	0.398717	15063	2	1.7031	3.1352	0.00073248	2.07461	0.0084216	1	90	4	1.7031			90
MEIS2	6	0.81361	0.54043	0.639985	18483	1	2.3047	3.13255	0.00073697	2.06836	0.0085436	1	91	5	2.3047			91
EHHADH	6	0.87584	0.64649	0.739415	19132	1	2.3017	3.12461	0.00075057	2.06582	0.0085937	1	92	5	2.3017			92
SMAGP	6	0.9997	0.99662	1	20910	0	1.8691	3.12336	0.00075273	2.06582	0.0085937	1	93	5	1.8691			93
SV2B	6	0.53503	0.28306	0.404143	15348	2	0.044959	3.12148	0.00075599	2.06582	0.0085937	1	94	1	0.044959			94
CDH18	6	0.021772	0.009833	0.101883	1937	3	-0.37386	3.11269	0.00077145	2.06579	0.0085942	1	95	2	-0.37386			95
TET3	6	0.99884	0.98799	1	20887	0	2.0811	3.10226	0.00079021	2.05539	0.0088025	1	96	5	2.0811			96
MEA1	6	0.93871	0.72851	0.812607	19663	1	1.9633	3.09841	0.00079724	2.05537	0.0088029	1	97	5	1.9633			97
HLA-DOB	6	0.90668	0.68221	0.772802	19345	1	2.3814	3.09507	0.0008034	2.05299	0.0088513	1	98	4	2.3814			98
IGJ	6	0.99862	0.9861	1	20881	0	1.7609	3.0926	0.00080798	2.05297	0.0088517	1	99	5	1.7609			99
GRK5	6	0.53263	0.28218	0.404143	15297	2	0.52572	3.09076	0.0008114	2.05297	0.0088517	1	100	3	0.52572			100
DQX1	6	0.69097	0.42396	0.540584	17166	2	1.9246	3.08519	0.00082189	2.04322	0.0090528	1	101	3	1.9246			101
LLPH	6	0.99872	0.98675	1	20885	0	2.3643	3.08047	0.00083086	2.03966	0.0091273	1	102	5	2.3643			102
CDH23	6	0.25651	0.14364	0.298287	10466	2	2.273	3.07665	0.00083821	2.03963	0.0091278	1	103	4	2.273			103
hsa-mir-598	4	0.99713	0.98632	1	20835	0	2.7951	3.07434	0.00084268	2.2822	0.0052216	1	104	4	2.7951			104
ZNHIT3	6	0.21043	0.11081	0.263946	9185	1	2.3709	3.07196	0.0008473	2.03963	0.0091278	1	105	4	2.3709			105
ZNF627	6	0.73702	0.46042	0.572551	17611	2	1.1752	3.06879	0.00085351	2.03732	0.0091765	1	106	3	1.1752			106
OR10R2	6	0.9533	0.75909	0.838567	19860	1	1.91	3.04884	0.00089363	2.02345	0.0094743	1	107	5	1.91			107
GMEB2	6	0.015531	0.0085115	0.101883	1534	3	-2.2819	3.04467	0.00090226	2.02343	0.0094747	1	108	1	-2.2819			108
PCDHB5	6	0.68258	0.40962	0.52524	17083	1	2.4086	3.03777	0.0009167	2.01853	0.0095823	1	109	4	2.4086			109
S100A2	6	0.98367	0.88016	0.944002	20476	0	2.2387	3.03379	0.00092515	2.01853	0.0095823	1	110	4	2.2387			110
TFF2	6	0.42931	0.2153	0.345743	13575	1	2.296	3.02477	0.00094457	2.01122	0.0097449	1	111	4	2.296			111
hsa-mir-511	8	0.022905	0.011801	0.115925	2013	6	-1.9006	3.02326	0.00094786	1.85886	0.01384	1	112	2	-1.9006			112
PLA2G4E	6	0.47536	0.24314	0.371471	14343	3	1.096	3.01897	0.00095726	2.00554	0.0098732	1	113	3	1.096			113
SLC6A7	6	0.21829	0.11762	0.272317	9401	2	2.308	3.01649	0.00096274	2.00554	0.0098732	1	114	4	2.308			114
EMC8	6	0.96698	0.79094	0.864553	20081	1	2.2394	3.00777	0.00098226	1.99974	0.010006	1	115	4	2.2394			115
TIPIN	6	0.086865	0.052956	0.216471	5216	3	0.90661	3.00255	0.00099415	1.99585	0.010096	1	116	3	0.90661			116
PRR23B	6	0.55536	0.31205	0.435272	15703	3	0.11075	3.0001	0.00099976	1.98991	0.010235	1	117	2	0.11075			117
hsa-mir-363	4	0.035776	0.032	0.216471	2779	2	1.3439	2.9872	0.0010299	2.22032	0.0060212	1	118	2	1.3439			118
hsa-mir-335	4	0.010707	0.0056182	0.101883	1198	1	2.5862	2.9751	0.001059	2.216	0.0060813	1	119	3	2.5862			119
ZNF765	6	0.39142	0.19508	0.330749	12928	1	2.0191	2.96851	0.0010752	1.96449	0.010852	1	120	5	2.0191			120
FCN1	6	0.58625	0.35577	0.481165	16174	3	0.7884	2.96823	0.0010759	1.96449	0.010852	1	121	3	0.7884			121
CLDN2	6	0.97275	0.82259	0.893843	20200	1	0.99461	2.96094	0.0010941	1.96106	0.010938	1	122	3	0.99461			122
APC	6	0.45327	0.2292	0.359698	13969	1	2.1555	2.96035	0.0010956	1.96106	0.010938	1	123	4	2.1555			123
MMP19	6	0.85147	0.61187	0.705666	18963	1	0.9413	2.95967	0.0010973	1.96106	0.010938	1	124	3	0.9413			124
RSPH10B2	6	0.36707	0.19079	0.330131	12537	2	0.70692	2.95691	0.0011043	1.96106	0.010938	1	125	3	0.70692			125
TMEM217	6	0.90567	0.68221	0.772802	19333	1	2.2621	2.95109	0.0011192	1.96106	0.010938	1	126	4	2.2621			126
BRD2	6	0.80065	0.52283	0.625018	18308	2	2.3019	2.94619	0.0011319	1.96106	0.010938	1	127	4	2.3019			127
FAM65A	6	0.23022	0.1214	0.272317	9748	1	1.992	2.94336	0.0011393	1.95739	0.011031	1	128	5	1.992			128
CSRP2BP	6	0.39217	0.19618	0.331754	12945	2	0.066116	2.94082	0.001146	1.95739	0.011031	1	129	2	0.066116			129
DZIP1	6	0.40809	0.20566	0.338974	13218	3	-0.10214	2.93704	0.001156	1.95739	0.011031	1	130	2	-0.10214			130
RNF41	6	0.91087	0.68484	0.774296	19379	1	2.2944	2.93453	0.0011627	1.95739	0.011031	1	131	4	2.2944			131
NXF5	6	0.97864	0.85591	0.922909	20355	0	1.9353	2.93282	0.0011673	1.95425	0.011111	1	132	3	1.9353			132
hsa-mir-1233-1	4	0.93606	0.75982	0.839284	19639	0	2.8031	2.92812	0.00118	2.14202	0.0072108	1	133	3	2.8031			133
hsa-mir-1233-2	4	0.93606	0.75982	0.839284	19638	0	2.8031	2.92812	0.00118	2.14202	0.0072108	1	134	3	2.8031			134
TCOF1	6	0.00052094	0.00041271	0.039651	120	4	-0.99691	2.92274	0.0011947	1.94754	0.011284	1	135	1	-0.99691			135
hsa-mir-6511b-1	4	0.13918	0.071184	0.21867	7000	3	-1.3784	2.91977	0.0012029	2.13731	0.0072894	1	136	1	-1.3784			136
hsa-mir-6511b-2	4	0.14828	0.078601	0.228185	7285	3	-1.1386	2.91977	0.0012029	2.13731	0.0072894	1	137	1	-1.1386			137
CDC27	6	0.26413	0.15493	0.31293	10676	2	1.6829	2.91607	0.0012132	1.94481	0.011355	1	138	4	1.6829			138
FOCAD	6	0.9758	0.83317	0.90186	20286	1	1.7967	2.91471	0.001217	1.94481	0.011355	1	139	3	1.7967			139
ABCA10	6	0.98439	0.88518	0.94859	20490	0	1.7167	2.90028	0.0012581	1.93742	0.01155	1	140	5	1.7167			140
MBOAT2	6	0.9979	0.97723	1	20859	0	2.1878	2.89774	0.0012655	1.93742	0.01155	1	141	4	2.1878			141
MAPK12	6	0.45589	0.23057	0.359818	14017	3	0.13738	2.89415	0.001276	1.92252	0.011953	1	142	3	0.13738			142
hsa-mir-320a	4	0.31478	0.1519	0.309444	11660	2	-0.62236	2.89137	0.0012842	2.1216	0.0075578	1	143	1	-0.62236			143
LILRB5	6	0.22605	0.11984	0.272317	9626	2	1.1078	2.88867	0.0012922	1.91686	0.01211	1	144	3	1.1078			144
UBE2Z	6	0.40683	0.20508	0.338974	13193	1	1.7551	2.88837	0.0012931	1.91686	0.01211	1	145	5	1.7551			145
SPAG1	6	0.43759	0.21854	0.348463	13707	2	1.7807	2.88793	0.0012944	1.91686	0.01211	1	146	3	1.7807			146
TLR9	6	0.011011	0.0078528	0.101883	1226	2	1.9633	2.88743	0.0012959	1.91686	0.01211	1	147	3	1.9633			147
LRRIQ4	6	0.19961	0.10299	0.254449	8871	2	0.55903	2.88669	0.0012981	1.91357	0.012202	1	148	2	0.55903			148
IL1RAP	6	0.32203	0.17959	0.328273	11794	1	2.1565	2.88669	0.0012981	1.91357	0.012202	1	149	4	2.1565			149
C9orf41	6	0.95167	0.75642	0.836251	19842	1	2.5038	2.88028	0.0013174	1.90854	0.012344	1	150	4	2.5038			150
PPHLN1	6	0.79157	0.51218	0.616696	18206	2	2.4804	2.87585	0.0013309	1.90188	0.012535	1	151	4	2.4804			151
ASXL1	6	0.62521	0.37857	0.501744	16521	1	2.1449	2.87341	0.0013384	1.89946	0.012605	1	152	5	2.1449			152
MRVI1	6	0.061424	0.048493	0.216471	4140	3	-0.80416	2.87257	0.001341	1.89603	0.012705	1	153	3	-0.80416			153
hsa-mir-4688	4	0.99864	0.99444	1	20882	0	1.5481	2.868	0.0013552	2.0959	0.0080186	1	154	4	1.5481			154
hsa-mir-6074	4	0.59679	0.34965	0.474207	16278	1	2.6476	2.86573	0.0013623	2.09587	0.0080191	1	155	3	2.6476			155
FCGR2A	6	0.99845	0.98352	1	20876	0	1.9231	2.85971	0.0013813	1.88662	0.012983	1	156	5	1.9231			156
CHRNA6	6	0.60802	0.37106	0.496057	16357	2	1.0898	2.85708	0.0013897	1.88326	0.013084	1	157	3	1.0898			157
ZNF776	6	0.15392	0.077539	0.227462	7471	3	0.88464	2.84585	0.0014261	1.8664	0.013602	1	158	3	0.88464			158
DNASE1L1	6	0.89941	0.67554	0.767067	19291	1	2.4135	2.84333	0.0014344	1.8664	0.013602	1	159	4	2.4135			159
DNM2	6	0.085371	0.052812	0.216471	5147	2	1.5399	2.84212	0.0014384	1.86637	0.013603	1	160	3	1.5399			160
RMDN3	6	0.21605	0.11711	0.272317	9348	3	-0.51821	2.82766	0.0014871	1.85861	0.013848	1	161	1	-0.51821			161
OR5I1	6	0.84775	0.60616	0.70142	18910	1	2.1438	2.82516	0.0014957	1.85496	0.013965	1	162	4	2.1438			162
C1QTNF8	6	0.76137	0.48957	0.598883	17876	2	1.1603	2.81364	0.0015359	1.8482	0.014184	1	163	3	1.1603			163
KLHL3	6	0.83469	0.58039	0.67756	18755	2	0.89493	2.81234	0.0015405	1.84817	0.014185	1	164	3	0.89493			164
SOX13	6	0.99646	0.96721	1	20812	0	1.9268	2.80855	0.001554	1.84143	0.014407	1	165	5	1.9268			165
DLAT	6	0.47686	0.24387	0.372255	14373	2	0.33037	2.80288	0.0015744	1.83443	0.014641	1	166	2	0.33037			166
TOLLIP	6	0.74194	0.47282	0.586173	17671	1	1.265	2.80008	0.0015846	1.83443	0.014641	1	167	3	1.265			167
FOXA2	6	0.97757	0.84864	0.916607	20328	0	2.2654	2.7964	0.0015981	1.83097	0.014758	1	168	5	2.2654			168
IGF2BP1	6	0.42252	0.21279	0.345743	13453	1	1.7666	2.79528	0.0016022	1.83097	0.014758	1	169	5	1.7666			169
LIN37	6	0.98786	0.906	0.966655	20562	0	1.9979	2.7925	0.0016125	1.82731	0.014883	1	170	5	1.9979			170
SLC19A1	6	0.32796	0.1808	0.328273	11893	3	0.77876	2.79	0.0016218	1.82362	0.01501	1	171	3	0.77876			171
C15orf59	6	0.79096	0.51043	0.614716	18196	1	1.8293	2.78955	0.0016235	1.8212	0.015094	1	172	5	1.8293			172
ARHGAP17	6	0.067426	0.049954	0.216471	4399	1	1.8991	2.78582	0.0016375	1.81879	0.015178	1	173	5	1.8991			173
CETN3	6	0.013366	0.008202	0.101883	1397	1	2.3201	2.78397	0.0016445	1.81696	0.015242	1	174	4	2.3201			174
FAM83G	6	0.96701	0.79094	0.864553	20083	1	1.2105	2.78302	0.0016481	1.81693	0.015243	1	175	4	1.2105			175
MS4A7	6	0.23264	0.12244	0.272317	9821	3	-0.83168	2.7765	0.001673	1.79986	0.015854	1	176	2	-0.83168			176
C1orf159	6	0.097297	0.058914	0.21867	5574	3	-1.0959	2.77417	0.001682	1.79648	0.015978	1	177	2	-1.0959			177
hsa-mir-124-1	4	0.89558	0.64184	0.735094	19265	1	2.4942	2.76442	0.0017202	1.95754	0.011027	1	178	3	2.4942			178
SEC61A1	6	0.28934	0.16739	0.322499	11240	3	0.84865	2.76175	0.0017308	1.78031	0.016584	1	179	3	0.84865			179
BCHE	6	0.2046	0.1054	0.254449	9008	3	-0.96031	2.7604	0.0017362	1.78031	0.016584	1	180	2	-0.96031			180
DMBT1	6	0.98347	0.87913	0.943036	20467	0	1.3979	2.76035	0.0017364	1.78031	0.016584	1	181	5	1.3979			181
USP36	6	0.45056	0.2286	0.359698	13918	2	1.0835	2.75978	0.0017387	1.77653	0.016729	1	182	3	1.0835			182
MID2	6	0.98602	0.89649	0.95842	20528	0	1.7856	2.7596	0.0017394	1.77653	0.016729	1	183	5	1.7856			183
COPS5	6	0.58261	0.34886	0.473327	16118	2	1.3044	2.75913	0.0017413	1.77653	0.016729	1	184	3	1.3044			184
HNRNPA2B1	6	0.99428	0.94668	1	20769	0	1.7607	2.75654	0.0017517	1.77276	0.016875	1	185	5	1.7607			185
LCE2C	6	0.41589	0.20795	0.340967	13349	2	2.4192	2.75503	0.0017578	1.7707	0.016955	1	186	4	2.4192			186
HMX3	6	0.03771	0.034712	0.216471	2884	2	1.6436	2.75377	0.0017629	1.7707	0.016955	1	187	3	1.6436			187
GPRIN1	6	0.94716	0.74833	0.829939	19779	1	0.63101	2.74335	0.0018057	1.7596	0.017394	1	188	2	0.63101			188
ROGDI	6	0.44128	0.22269	0.354456	13765	1	2.0964	2.74273	0.0018083	1.7596	0.017394	1	189	4	2.0964			189
TEKT4	6	0.15374	0.077419	0.227462	7464	3	0.47986	2.73422	0.0018441	1.75222	0.017692	1	190	3	0.47986			190
SPRR2E	6	0.87538	0.64649	0.739415	19130	1	1.6663	2.73266	0.0018507	1.75222	0.017692	1	191	5	1.6663			191
UBXN6	6	0.18213	0.093243	0.24553	8334	2	0.61893	2.73035	0.0018606	1.75222	0.017692	1	192	3	0.61893			192
SKI	6	0.9383	0.72851	0.812607	19657	1	0.4272	2.72974	0.0018632	1.75222	0.017692	1	193	2	0.4272			193
LRRFIP1	6	0.83892	0.59048	0.687037	18810	1	1.805	2.728	0.0018707	1.75222	0.017692	1	194	5	1.805			194
RALYL	6	0.48674	0.25386	0.383125	14539	3	-0.35403	2.72656	0.0018769	1.7522	0.017693	1	195	2	-0.35403			195
SMAD5	6	0.58306	0.34886	0.473327	16125	3	1.1841	2.72508	0.0018833	1.7522	0.017693	1	196	3	1.1841			196
MAP3K11	6	0.99884	0.98799	1	20888	0	1.5773	2.72503	0.0018835	1.7522	0.017693	1	197	5	1.5773			197
ZNF565	6	0.91794	0.68884	0.777063	19435	1	2.2519	2.72432	0.0018866	1.7522	0.017693	1	198	4	2.2519			198
NIPA1	6	0.54217	0.29238	0.41465	15464	2	1.7068	2.72356	0.0018899	1.7522	0.017693	1	199	3	1.7068			199
TMEM253	6	0.96789	0.79491	0.867937	20109	1	1.403	2.72095	0.0019013	1.7522	0.017693	1	200	5	1.403			200
hsa-mir-378i	4	0.59547	0.34854	0.473327	16262	1	0.44772	2.72093	0.0019014	1.91385	0.012194	1	201	1	0.44772			201
ADNP	6	0.99944	0.99441	1	20900	0	1.6724	2.71485	0.0019282	1.74302	0.018071	1	202	5	1.6724			202
hsa-mir-107	4	0.63313	0.39086	0.508585	16587	1	1.6781	2.71142	0.0019435	1.90285	0.012507	1	203	2	1.6781			203
hsa-mir-1185-1	4	0.99802	0.99043	1	20863	0	2.4084	2.70292	0.0019819	1.89143	0.01284	1	204	4	2.4084			204
GDF7	6	0.14216	0.071602	0.21867	7083	4	-1.2675	2.694	0.002023	1.71693	0.01919	1	205	1	-1.2675			205
IFITM10	6	0.62024	0.37768	0.501744	16461	2	1.7656	2.69304	0.0020275	1.71693	0.01919	1	206	4	1.7656			206
PNPLA5	6	0.15054	0.07696	0.227462	7354	3	0.35065	2.69282	0.0020285	1.7169	0.019191	1	207	3	0.35065			207
hsa-mir-182	4	0.65037	0.39722	0.515489	16744	1	2.5412	2.6915	0.0020347	1.87034	0.013479	1	208	3	2.5412			208
hsa-mir-101-2	4	0.97929	0.90995	0.969482	20365	0	2.033	2.68281	0.0020758	1.86025	0.013796	1	209	2	2.033			209
hsa-mir-649	4	0.51109	0.27776	0.401018	14934	1	2.3712	2.68012	0.0020887	1.84369	0.014332	1	210	3	2.3712			210
TTC30B	6	0.26919	0.15655	0.31293	10812	3	-0.41946	2.67356	0.0021205	1.68146	0.020823	1	211	1	-0.41946			211
R3HDML	6	0.086141	0.052956	0.216471	5185	3	-0.59139	2.6704	0.002136	1.67967	0.020909	1	212	2	-0.59139			212
hsa-mir-214	4	0.28445	0.14344	0.298287	11164	1	2.3153	2.66702	0.0021527	1.8229	0.015035	1	213	3	2.3153			213
PKIG	6	0.47808	0.24717	0.376086	14386	2	2.0971	2.66569	0.0021593	1.67568	0.021102	1	214	4	2.0971			214
CITED1	6	0.81739	0.54304	0.642166	18527	2	0.83364	2.66526	0.0021614	1.67568	0.021102	1	215	3	0.83364			215
KCNIP3	6	0.94586	0.74833	0.829939	19766	1	0.61595	2.6637	0.0021692	1.67568	0.021102	1	216	2	0.61595			216
SNTB2	6	0.34252	0.18392	0.328273	12128	3	0.15457	2.65845	0.0021956	1.66619	0.021568	1	217	3	0.15457			217
HIGD1C	6	0.88253	0.65841	0.751705	19166	1	2.0776	2.65777	0.002199	1.66617	0.021569	1	218	4	2.0776			218
CD68	6	0.99475	0.95314	1	20775	0	1.1525	2.65115	0.0022328	1.65518	0.022122	1	219	3	1.1525			219
LMOD1	6	0.98085	0.86414	0.930323	20399	0	2.0004	2.64958	0.0022409	1.65518	0.022122	1	220	4	2.0004			220
ARPC4	6	0.83075	0.57457	0.6726	18694	1	1.5515	2.64824	0.0022478	1.65518	0.022122	1	221	3	1.5515			221
ADAMTS8	6	0.80104	0.52283	0.625018	18312	1	1.8355	2.64476	0.0022659	1.64896	0.022441	1	222	5	1.8355			222
RUSC1	6	0.31188	0.1784	0.328273	11615	1	1.9715	2.64463	0.0022666	1.64896	0.022441	1	223	5	1.9715			223
STAB2	6	0.96824	0.79492	0.867937	20113	1	2.0539	2.64056	0.0022879	1.64524	0.022634	1	224	4	2.0539			224
UBR1	6	0.99967	0.99635	1	20908	0	1.7274	2.6388	0.0022972	1.64524	0.022634	1	225	5	1.7274			225
hsa-mir-4432	4	0.5529	0.30877	0.432878	15644	1	1.2115	2.63776	0.0023027	1.79436	0.016056	1	226	2	1.2115			226
EPB49	6	0.99076	0.9207	0.978238	20650	0	1.5548	2.63539	0.0023153	1.64524	0.022634	1	227	4	1.5548			227
NSMAF	6	0.70925	0.43202	0.545963	17319	2	0.83487	2.63123	0.0023376	1.64176	0.022816	1	228	3	0.83487			228
CHID1	6	0.96767	0.7936	0.8669	20101	1	2.1318	2.62997	0.0023444	1.64176	0.022816	1	229	5	2.1318			229
EI24	6	0.99702	0.97273	1	20831	0	1.9332	2.62716	0.0023596	1.64174	0.022817	1	230	5	1.9332			230
TMEM39A	6	0.82742	0.56187	0.66002	18648	1	1.4964	2.62637	0.0023639	1.64174	0.022817	1	231	4	1.4964			231
MT1B	6	0.45742	0.23057	0.359818	14043	2	2.1392	2.62362	0.0023789	1.64174	0.022817	1	232	4	2.1392			232
AP3M1	6	0.99352	0.94135	0.996219	20733	0	1.6114	2.62089	0.0023939	1.63748	0.023042	1	233	4	1.6114			233
ZNF675	6	0.24749	0.13787	0.294389	10225	1	1.458	2.61908	0.0024039	1.63748	0.023042	1	234	5	1.458			234
LZIC	6	0.6355	0.38207	0.503233	16611	2	0.61934	2.61751	0.0024126	1.63748	0.023042	1	235	3	0.61934			235
TNPO1	6	0.91402	0.68618	0.775451	19397	1	1.6676	2.61452	0.0024293	1.63414	0.02322	1	236	5	1.6676			236
RHBDD1	6	0.015198	0.0085052	0.101883	1518	2	1.6621	2.61057	0.0024515	1.62836	0.023531	1	237	3	1.6621			237
hsa-mir-5090	4	0.023512	0.023197	0.199045	2048	2	-3.0028	2.61021	0.0024535	1.76286	0.017264	1	238	1	-3.0028			238
ZNF85	6	0.082968	0.052747	0.216471	5072	2	0.26841	2.60884	0.0024613	1.62836	0.023531	1	239	2	0.26841			239
SEMA4B	6	0.65608	0.39127	0.508585	16807	2	1.5287	2.60604	0.0024772	1.62073	0.023948	1	240	3	1.5287			240
hsa-mir-5694	4	0.97261	0.88382	0.94741	20196	0	2.3673	2.6053	0.0024814	1.75933	0.017405	1	241	3	2.3673			241
ZFYVE21	6	0.87213	0.64115	0.734338	19102	1	1.4053	2.60281	0.0024957	1.62071	0.023949	1	242	5	1.4053			242
JUNB	6	0.89159	0.6703	0.762344	19238	1	1.5546	2.60232	0.0024985	1.62071	0.023949	1	243	3	1.5546			243
BTD	6	0.6728	0.40183	0.51864	16980	1	1.3381	2.60116	0.0025052	1.62071	0.023949	1	244	3	1.3381			244
CD69	5	0.12415	0.066548	0.21867	6518	1	2.3676	2.60109	0.0025056	1.75166	0.017715	1	245	4	2.3676			245
TMEM39B	6	0.072793	0.051109	0.216471	4648	3	-2.0328	2.60033	0.00251	1.62071	0.023949	1	246	1	-2.0328			246
PTPN5	6	0.78379	0.50181	0.607046	18112	1	1.8214	2.59862	0.0025199	1.6169	0.02416	1	247	3	1.8214			247
COL4A2	6	0.79817	0.52026	0.62324	18281	1	2.2072	2.59798	0.0025236	1.6169	0.02416	1	248	4	2.2072			248
ZNF165	6	0.40127	0.20398	0.338974	13088	3	-0.53541	2.59642	0.0025327	1.61689	0.024161	1	249	2	-0.53541			249
hsa-mir-3675	4	0.63175	0.38925	0.508401	16572	2	-0.23662	2.59331	0.0025509	1.75321	0.017652	1	250	1	-0.23662			250
POTEG	6	0.31404	0.1784	0.328273	11647	3	-0.59736	2.59198	0.0025587	1.61	0.024547	1	251	2	-0.59736			251
KRTAP1-5	6	0.32422	0.17959	0.328273	11835	1	1.6174	2.59101	0.0025644	1.61	0.024547	1	252	5	1.6174			252
hsa-mir-191	4	0.38382	0.19423	0.330168	12790	2	0.94924	2.58783	0.0025833	1.75051	0.017762	1	253	2	0.94924			253
SLC43A1	5	0.94706	0.74862	0.830218	19778	1	1.6925	2.58766	0.0025843	1.73004	0.018619	1	254	4	1.6925			254
VAX1	6	0.04844	0.041605	0.216471	3455	2	1.5886	2.58717	0.0025872	1.60418	0.024878	1	255	3	1.5886			255
TARBP1	6	0.85383	0.61894	0.712514	18992	1	2.1863	2.58484	0.0026011	1.60209	0.024998	1	256	5	2.1863			256
TREH	6	0.19047	0.10013	0.254449	8577	4	-1.0498	2.58379	0.0026074	1.60209	0.024998	1	257	1	-1.0498			257
UBXN1	6	0.63515	0.38207	0.503233	16606	2	0.038774	2.58082	0.0026253	1.60209	0.024998	1	258	2	0.038774			258
hsa-mir-4276	4	0.23223	0.12605	0.277115	9809	2	0.48545	2.58042	0.0026277	1.74768	0.017878	1	259	2	0.48545			259
hsa-mir-4759	3	0.99194	0.97563	1	20688	0	3.1737	2.58041	0.0026278	2.0724	0.0084645	1	260	3	3.1737			260
hsa-mir-5684	4	0.30858	0.15139	0.308483	11568	1	2.2591	2.57937	0.0026341	1.74768	0.017878	1	261	3	2.2591			261
PTPN18	6	0.6226	0.37857	0.501744	16487	1	1.8541	2.57661	0.0026509	1.59298	0.025528	1	262	3	1.8541			262
NEFM	6	0.98215	0.86965	0.934734	20437	0	1.8939	2.57527	0.0026591	1.59297	0.025529	1	263	3	1.8939			263
ISCU	6	0.88333	0.66236	0.755668	19171	1	1.4455	2.57279	0.0026743	1.58946	0.025736	1	264	3	1.4455			264
SH2D4A	6	0.88557	0.6637	0.75688	19197	1	2.1813	2.57062	0.0026877	1.58694	0.025886	1	265	4	2.1813			265
ADCK5	6	0.61328	0.37353	0.498901	16398	1	1.6513	2.5701	0.0026909	1.58694	0.025886	1	266	5	1.6513			266
BTN2A1	6	0.3636	0.19035	0.330131	12477	1	2.0653	2.56909	0.0026972	1.58538	0.025979	1	267	4	2.0653			267
JAK1	6	0.37466	0.19314	0.330131	12660	3	-0.45992	2.56602	0.0027163	1.58379	0.026074	1	268	2	-0.45992			268
hsa-mir-3935	4	0.98739	0.94069	0.995713	20556	0	2.2731	2.5639	0.0027296	1.73049	0.0186	1	269	3	2.2731			269
ZNF343	6	0.98551	0.89287	0.954961	20519	0	0.87531	2.563	0.0027353	1.58211	0.026175	1	270	3	0.87531			270
ZNF547	6	0.76564	0.48957	0.598883	17917	1	1.8616	2.56013	0.0027534	1.58211	0.026175	1	271	4	1.8616			271
DCTD	6	0.48932	0.25983	0.389979	14585	1	2.0192	2.55413	0.0027917	1.57185	0.026801	1	272	4	2.0192			272
ETV3L	6	0.24129	0.13428	0.290538	10041	3	-0.27289	2.55252	0.0028021	1.5701	0.026909	1	273	3	-0.27289			273
ZFP69	6	0.22906	0.121	0.272317	9710	3	0.31831	2.55148	0.0028088	1.5701	0.026909	1	274	3	0.31831			274
PRODH	6	0.99217	0.93228	0.988763	20693	0	1.5053	2.55018	0.0028172	1.5701	0.026909	1	275	5	1.5053			275
hsa-mir-4538	4	0.051635	0.034676	0.216471	3629	3	-3.2867	2.54622	0.002843	1.70916	0.019536	1	276	1	-3.2867			276
MS4A1	6	0.96508	0.78151	0.856558	20042	1	2.1998	2.5447	0.002853	1.5701	0.026909	1	277	4	2.1998			277
DRD4	6	0.92628	0.69675	0.783601	19509	1	1.9776	2.54421	0.0028562	1.5701	0.026909	1	278	5	1.9776			278
OR8G2	6	0.90509	0.67953	0.770522	19327	1	1.5948	2.54228	0.0028689	1.5701	0.026909	1	279	3	1.5948			279
DLK1	6	0.4037	0.20508	0.338974	13129	1	2.1713	2.54073	0.0028792	1.5701	0.026909	1	280	5	2.1713			280
CRX	6	0.22274	0.11926	0.272317	9534	2	2.0965	2.539	0.0028907	1.5701	0.026909	1	281	4	2.0965			281
hsa-mir-4451	4	0.70999	0.42456	0.541261	17327	1	2.6142	2.53883	0.0028918	1.7003	0.019939	1	282	3	2.6142			282
MAN2C1	6	0.98809	0.90681	0.96737	20570	0	1.2383	2.53769	0.0028994	1.5701	0.026909	1	283	4	1.2383			283
C14orf37	6	0.97783	0.85231	0.92003	20337	0	0.77182	2.53475	0.0029191	1.56653	0.027131	1	284	3	0.77182			284
COL5A3	6	0.61328	0.37353	0.498901	16397	1	1.4568	2.53453	0.0029206	1.56653	0.027131	1	285	5	1.4568			285
TNNI3K	6	0.94134	0.73115	0.814314	19696	1	2.0846	2.53304	0.0029306	1.56652	0.027132	1	286	5	2.0846			286
DNAJC6	6	0.50747	0.26838	0.395144	14889	1	2.1409	2.53053	0.0029476	1.56304	0.02735	1	287	4	2.1409			287
hsa-mir-1185-2	4	0.99705	0.98569	1	20832	0	2.4084	2.53024	0.0029496	1.69022	0.020407	1	288	4	2.4084			288
TIMM17B	6	0.76708	0.49199	0.600133	17934	2	0.74752	2.52891	0.0029586	1.56135	0.027457	1	289	2	0.74752			289
EDEM1	6	0.13762	0.070006	0.21867	6955	2	1.7567	2.52861	0.0029607	1.56135	0.027457	1	290	3	1.7567			290
GAL3ST1	6	0.98968	0.91543	0.974107	20617	0	1.7873	2.52498	0.0029855	1.54894	0.028253	1	291	5	1.7873			291
LRRC8C	6	0.48367	0.2493	0.377228	14480	2	0.1541	2.52334	0.0029968	1.54894	0.028253	1	292	2	0.1541			292
CTDP1	6	0.19147	0.10102	0.254449	8606	3	0.32237	2.52055	0.0030161	1.54894	0.028253	1	293	3	0.32237			293
SPOPL	6	0.23354	0.12293	0.272317	9847	1	2.008	2.5205	0.0030165	1.54894	0.028253	1	294	4	2.008			294
RNPEP	6	0.52638	0.27748	0.40083	15199	2	1.2717	2.52037	0.0030174	1.54894	0.028253	1	295	3	1.2717			295
hsa-mir-4295	4	0.86643	0.60298	0.698458	19069	1	1.5909	2.52001	0.0030199	1.68131	0.02083	1	296	2	1.5909			296
GLTSCR1L	6	0.92743	0.70205	0.788795	19526	1	1.4215	2.51654	0.0030441	1.54477	0.028525	1	297	3	1.4215			297
PNPLA2	6	0.6303	0.37942	0.50215	16560	2	1.2746	2.51634	0.0030455	1.54477	0.028525	1	298	3	1.2746			298
ZNF645	6	0.78315	0.50058	0.606087	18104	1	1.9183	2.51594	0.0030483	1.54477	0.028525	1	299	4	1.9183			299
DEFB124	6	0.070828	0.050851	0.216471	4560	1	1.5069	2.515	0.0030549	1.54477	0.028525	1	300	3	1.5069			300
SERINC3	6	0.9547	0.7604	0.839542	19873	1	1.7259	2.51346	0.0030658	1.54289	0.028649	1	301	3	1.7259			301
TMPRSS5	6	0.55771	0.31751	0.441508	15736	2	1.2745	2.51215	0.003075	1.53943	0.028878	1	302	3	1.2745			302
PLEKHG5	6	0.9729	0.82259	0.893843	20206	1	1.4123	2.51077	0.0030848	1.53398	0.029243	1	303	5	1.4123			303
MICA	6	0.066417	0.049694	0.216471	4349	3	-1.8775	2.50947	0.0030941	1.53052	0.029477	1	304	2	-1.8775			304
C10orf2	6	0.19304	0.10102	0.254449	8654	4	-1.0693	2.50179	0.0031493	1.52689	0.029724	1	305	2	-1.0693			305
ZNF266	6	0.98822	0.9076	0.967559	20574	0	2.181	2.50139	0.0031522	1.52689	0.029724	1	306	4	2.181			306
CORO2B	6	0.99718	0.97303	1	20838	0	1.8767	2.49923	0.0031679	1.52688	0.029725	1	307	5	1.8767			307
FAM214B	6	0.99117	0.92502	0.981785	20667	0	1.5341	2.49798	0.003177	1.52688	0.029725	1	308	5	1.5341			308
hsa-mir-3941	4	0.29883	0.14891	0.306632	11404	1	2.3919	2.49377	0.003208	1.6673	0.021513	1	309	3	2.3919			309
ST8SIA4	6	0.59791	0.3694	0.494977	16288	2	0.43465	2.48944	0.0032401	1.51956	0.03023	1	310	3	0.43465			310
JMJD7-PLA2G4B	6	0.42252	0.21279	0.345743	13458	2	1.0453	2.489	0.0032434	1.51956	0.03023	1	311	3	1.0453			311
JMJD7	6	0.42252	0.21279	0.345743	13452	2	1.0453	2.489	0.0032434	1.51956	0.03023	1	312	3	1.0453			312
hsa-mir-8075	4	0.99671	0.98466	1	20819	0	1.1485	2.4832	0.003287	1.66065	0.021845	1	313	4	1.1485			313
GOSR2	6	0.0025644	0.00085366	0.039651	427	4	-4.8373	2.48296	0.0032888	1.51077	0.030848	1	314	2	-4.8373			314
CXCR2	6	0.0047961	0.0012083	0.04006	651	1	1.5781	2.48282	0.0032899	1.50902	0.030973	1	315	5	1.5781			315
PRY	6	0.99955	0.99513	1	20904	0	1.3065	2.48265	0.0032912	1.50902	0.030973	1	316	5	1.3065			316
PRY2	6	0.99955	0.99513	1	20903	0	1.3065	2.48265	0.0032912	1.50902	0.030973	1	317	5	1.3065			317
KRTAP10-6	6	0.053298	0.04735	0.216471	3720	3	-0.27404	2.48142	0.0033005	1.50554	0.031222	1	318	3	-0.27404			318
hsa-mir-5704	4	0.17969	0.09582	0.248952	8252	2	1.1611	2.48122	0.003302	1.65742	0.022008	1	319	2	1.1611			319
PLCD3	6	0.99785	0.97699	1	20858	0	1.9863	2.48072	0.0033058	1.50554	0.031222	1	320	5	1.9863			320
LENEP	6	0.85152	0.61187	0.705666	18965	1	0.73734	2.47914	0.0033179	1.50554	0.031222	1	321	2	0.73734			321
PER2	6	0.28853	0.16708	0.322499	11225	2	1.0371	2.47732	0.0033318	1.50553	0.031223	1	322	3	1.0371			322
OR2L2	6	0.99078	0.9207	0.978238	20651	0	2.1506	2.47692	0.0033349	1.50553	0.031223	1	323	4	2.1506			323
CRTC3	6	0.60867	0.37106	0.496057	16365	2	1.1168	2.47659	0.0033374	1.50553	0.031223	1	324	3	1.1168			324
MTMR1	6	0.3446	0.18392	0.328273	12164	3	-0.15764	2.4755	0.0033458	1.50553	0.031223	1	325	2	-0.15764			325
ACTRT2	6	0.14431	0.071603	0.21867	7151	4	-1.3373	2.47505	0.0033493	1.50553	0.031223	1	326	2	-1.3373			326
hsa-mir-4646	4	0.71383	0.42936	0.544751	17377	1	0.80057	2.47338	0.0033622	1.65125	0.022323	1	327	2	0.80057			327
USP11	6	0.53974	0.28711	0.408498	15416	1	1.4442	2.47309	0.0033644	1.50219	0.031464	1	328	5	1.4442			328
TECTA	6	0.82981	0.57168	0.670005	18681	2	1.3273	2.47121	0.003379	1.50219	0.031464	1	329	3	1.3273			329
TBXAS1	6	0.76144	0.48957	0.598883	17878	1	0.59151	2.4703	0.0033861	1.50217	0.031465	1	330	2	0.59151			330
CCDC168	6	0.79672	0.51898	0.622417	18266	1	2.0498	2.4658	0.0034214	1.49695	0.031846	1	331	4	2.0498			331
SLC36A4	6	0.95898	0.76567	0.843495	19933	1	2.0189	2.46556	0.0034233	1.49693	0.031847	1	332	5	2.0189			332
CLCNKB	6	0.11176	0.065914	0.21867	6095	4	-1.3326	2.46411	0.0034347	1.49503	0.031987	1	333	1	-1.3326			333
LDLR	6	0.97964	0.86071	0.927408	20376	0	0.53059	2.46289	0.0034444	1.49501	0.031988	1	334	2	0.53059			334
CLN6	6	0.98672	0.90094	0.96219	20538	0	1.2246	2.46055	0.003463	1.49328	0.032116	1	335	5	1.2246			335
SPRYD7	6	0.99659	0.96791	1	20816	0	1.2382	2.46026	0.0034653	1.49328	0.032116	1	336	5	1.2382			336
SDC4	6	0.54899	0.30316	0.426504	15577	2	0.8626	2.46021	0.0034657	1.49328	0.032116	1	337	3	0.8626			337
KAT2B	6	0.36017	0.18771	0.330131	12418	3	-0.18801	2.458	0.0034834	1.49136	0.032258	1	338	2	-0.18801			338
MYCL1	6	0.52296	0.27664	0.400618	15141	2	0.93644	2.45665	0.0034942	1.49136	0.032258	1	339	3	0.93644			339
CYP2C8	6	0.80445	0.52585	0.626582	18363	2	1.8723	2.454	0.0035156	1.48975	0.032378	1	340	3	1.8723			340
TMX3	6	0.12171	0.06739	0.21867	6431	1	1.948	2.45344	0.0035201	1.48974	0.032379	1	341	4	1.948			341
AKAP8L	6	0.74807	0.47657	0.588167	17738	2	1.7665	2.45198	0.003532	1.4866	0.032614	1	342	4	1.7665			342
GALK2	6	0.99218	0.93228	0.988763	20694	0	1.3753	2.45184	0.0035331	1.4866	0.032614	1	343	5	1.3753			343
PCBP4	6	0.9312	0.71262	0.797766	19573	1	1.4117	2.45121	0.0035383	1.4866	0.032614	1	344	5	1.4117			344
HPDL	6	0.56272	0.32276	0.44559	15836	2	1.4505	2.45056	0.0035436	1.4866	0.032614	1	345	3	1.4505			345
STAT1	6	0.45435	0.2292	0.359698	13985	1	1.8725	2.45049	0.0035441	1.4866	0.032614	1	346	4	1.8725			346
PTGES3L	6	0.96627	0.78826	0.862791	20063	1	2.0848	2.45014	0.003547	1.4866	0.032614	1	347	4	2.0848			347
ADAMTS4	6	0.96791	0.79491	0.867937	20110	1	1.9399	2.44786	0.0035657	1.4866	0.032614	1	348	4	1.9399			348
TPP2	6	0.11005	0.065816	0.21867	6038	3	-0.18051	2.44783	0.0035659	1.4866	0.032614	1	349	2	-0.18051			349
CCL25	6	0.48614	0.24994	0.377695	14525	1	1.5811	2.4463	0.0035785	1.4866	0.032614	1	350	5	1.5811			350
FCRL2	6	0.9978	0.97644	1	20856	0	1.5909	2.44369	0.0036001	1.48488	0.032743	1	351	5	1.5909			351
PROK2	6	0.79654	0.51898	0.622417	18264	1	2.0821	2.4433	0.0036033	1.48488	0.032743	1	352	4	2.0821			352
CCDC81	6	0.70855	0.43202	0.545963	17311	1	1.5356	2.44198	0.0036143	1.48487	0.032744	1	353	3	1.5356			353
hsa-mir-5002	4	0.89737	0.64506	0.738281	19278	1	2.3587	2.44156	0.0036178	1.60583	0.024784	1	354	3	2.3587			354
hsa-mir-4750	3	0.17196	0.087944	0.237468	8019	2	-1.8725	2.44151	0.0036182	1.8827	0.013101	1	355	1	-1.8725			355
hsa-mir-630	4	0.99491	0.97456	1	20778	0	2.4789	2.44052	0.0036264	1.60583	0.024784	1	356	3	2.4789			356
MACC1	6	0.56584	0.32555	0.448231	15890	2	0.70261	2.44018	0.0036293	1.48487	0.032744	1	357	3	0.70261			357
METTL25	6	0.99622	0.96464	1	20801	0	2.0577	2.44007	0.0036302	1.48487	0.032744	1	358	5	2.0577			358
SEZ6L2	6	0.95094	0.75642	0.836251	19835	1	0.36014	2.43996	0.0036311	1.48487	0.032744	1	359	2	0.36014			359
FOXD4	6	0.23682	0.12345	0.272317	9933	2	1.8928	2.43957	0.0036344	1.48487	0.032744	1	360	4	1.8928			360
KSR2	6	0.92425	0.69545	0.78238	19492	1	1.3108	2.43753	0.0036515	1.4813	0.033014	1	361	5	1.3108			361
RRM2	6	0.71083	0.43306	0.545963	17336	2	2.266	2.43726	0.0036538	1.4813	0.033014	1	362	4	2.266			362
PASK	6	0.16663	0.085923	0.236562	7870	2	1.9211	2.43513	0.0036717	1.4813	0.033014	1	363	4	1.9211			363
NT5C1A	6	0.99713	0.97303	1	20836	0	2.0388	2.43122	0.0037049	1.47595	0.033423	1	364	4	2.0388			364
FYCO1	6	0.09758	0.058914	0.21867	5589	3	-0.33228	2.42869	0.0037266	1.47594	0.033424	1	365	3	-0.33228			365
FAM219B	6	0.98213	0.86965	0.934734	20436	0	1.3902	2.42766	0.0037354	1.47594	0.033424	1	366	5	1.3902			366
KLRC3	6	0.11915	0.066712	0.21867	6333	1	1.4296	2.42514	0.0037572	1.47409	0.033567	1	367	5	1.4296			367
PLCXD2	6	0.87608	0.64649	0.739415	19133	1	1.9672	2.42492	0.0037591	1.47409	0.033567	1	368	4	1.9672			368
hsa-mir-7150	4	0.9268	0.73394	0.816542	19516	0	2.2793	2.42159	0.003788	1.57522	0.026594	1	369	3	2.2793			369
FSD1L	6	0.057811	0.047898	0.216471	3954	2	1.5823	2.41595	0.0038375	1.46371	0.034379	1	370	3	1.5823			370
CREB5	6	0.012498	0.0081492	0.101883	1335	1	1.4236	2.41269	0.0038664	1.45525	0.035055	1	371	5	1.4236			371
hsa-mir-4757	4	0.493	0.26098	0.391075	14643	2	0.027428	2.41103	0.0038812	1.56379	0.027303	1	372	1	0.027428			372
PLOD3	6	0.30111	0.17662	0.328273	11438	3	0.040264	2.41006	0.0038899	1.45525	0.035055	1	373	2	0.040264			373
SPTBN4	6	0.50467	0.26639	0.393438	14841	3	0.18349	2.40545	0.0039314	1.45191	0.035326	1	374	2	0.18349			374
UNC5D	6	0.47337	0.24248	0.371139	14311	2	1.2083	2.40498	0.0039357	1.45189	0.035327	1	375	3	1.2083			375
GOLGA5	6	0.9212	0.69411	0.781357	19463	1	1.9795	2.40478	0.0039375	1.45189	0.035327	1	376	4	1.9795			376
OTUB2	6	0.28997	0.16739	0.322499	11250	1	1.4953	2.40184	0.0039642	1.45029	0.035458	1	377	5	1.4953			377
SNRK	6	0.77422	0.49747	0.6049	18011	1	0.52833	2.40124	0.0039697	1.45029	0.035458	1	378	2	0.52833			378
FAM229B	6	0.71514	0.43505	0.547966	17393	2	1.8495	2.39977	0.0039832	1.44827	0.035623	1	379	4	1.8495			379
hsa-mir-5189	4	0.0073145	0.0050458	0.101883	888	2	-0.11897	2.39676	0.0040109	1.55752	0.0277	1	380	1	-0.11897			380
PDCL	6	0.0064856	0.0072519	0.101883	809	4	-1.3182	2.39595	0.0040184	1.43685	0.036572	1	381	2	-1.3182			381
CAMSAP1	6	0.74701	0.47467	0.586336	17725	1	1.0972	2.39426	0.004034	1.43684	0.036573	1	382	3	1.0972			382
hsa-mir-4301	4	0.66749	0.40041	0.517241	16921	1	1.6837	2.39325	0.0040434	1.55752	0.0277	1	383	2	1.6837			383
DHH	6	0.39879	0.20398	0.338974	13050	3	0.77175	2.39181	0.0040569	1.43129	0.037043	1	384	3	0.77175			384
SLC22A8	6	0.65667	0.39127	0.508585	16814	2	-0.32394	2.39098	0.0040646	1.43129	0.037043	1	385	2	-0.32394			385
hsa-mir-921	4	0.39175	0.19568	0.331554	12932	1	2.1938	2.39088	0.0040656	1.55752	0.0277	1	386	3	2.1938			386
BPIFB1	6	0.094774	0.058821	0.21867	5478	3	-0.63677	2.39073	0.004067	1.43129	0.037043	1	387	2	-0.63677			387
AGMO	6	0.9757	0.83317	0.90186	20282	1	1.6775	2.39017	0.0040722	1.43129	0.037043	1	388	5	1.6775			388
HSDL1	6	0.3577	0.18638	0.32953	12382	2	1.8335	2.38772	0.0040952	1.42478	0.037603	1	389	4	1.8335			389
PPFIBP1	6	0.44741	0.2286	0.359698	13874	3	0.96507	2.3873	0.0040992	1.42308	0.03775	1	390	3	0.96507			390
hsa-mir-548o-2	4	0.092252	0.049267	0.216471	5391	1	1.6044	2.38635	0.0041082	1.55752	0.0277	1	391	3	1.6044			391
LIX1	6	0.99717	0.97303	1	20837	0	1.8334	2.38569	0.0041144	1.42308	0.03775	1	392	5	1.8334			392
ADAM19	6	0.77358	0.49624	0.604438	18002	2	1.9597	2.38566	0.0041147	1.42308	0.03775	1	393	4	1.9597			393
CCRL2	6	0.17301	0.087329	0.236562	8056	3	-0.94035	2.38557	0.0041156	1.42308	0.03775	1	394	1	-0.94035			394
hsa-mir-6506	3	0.80888	0.5259	0.626601	18414	1	3.0061	2.38362	0.0041341	1.74473	0.018	1	395	2	3.0061			395
PRRG4	6	0.58733	0.35858	0.484298	16192	2	1.2608	2.38348	0.0041354	1.41617	0.038356	1	396	3	1.2608			396
hsa-mir-3671	3	0.99586	0.98785	1	20793	0	2.8819	2.38269	0.004143	1.74473	0.018	1	397	3	2.8819			397
ZNF662	6	0.19786	0.10299	0.254449	8796	2	1.9288	2.38267	0.0041431	1.41617	0.038356	1	398	4	1.9288			398
hsa-mir-551b	4	0.76076	0.48908	0.598883	17868	1	2.1907	2.38262	0.0041436	1.55752	0.0277	1	399	3	2.1907			399
PLCD1	6	0.43746	0.21854	0.348463	13703	3	0.82843	2.38186	0.0041509	1.41617	0.038356	1	400	3	0.82843			400
C19orf54	6	0.22382	0.11926	0.272317	9564	3	-0.33392	2.38047	0.0041642	1.4126	0.038672	1	401	2	-0.33392			401
CRHR1	6	0.97791	0.85231	0.92003	20339	0	2.1333	2.38025	0.0041663	1.4126	0.038672	1	402	4	2.1333			402
PTPRG	6	0.92763	0.70205	0.788795	19529	1	2.0597	2.37719	0.0041958	1.41078	0.038835	1	403	5	2.0597			403
NLGN1	6	0.99873	0.98675	1	20886	0	1.6273	2.37657	0.0042017	1.41078	0.038835	1	404	5	1.6273			404
CDKL3	6	0.76842	0.49199	0.600133	17947	1	0.67221	2.37554	0.0042117	1.41078	0.038835	1	405	2	0.67221			405
CKB	6	0.3366	0.18299	0.328273	12037	3	-0.038125	2.37542	0.0042129	1.41078	0.038835	1	406	3	-0.038125			406
hsa-mir-192	4	0.13338	0.070049	0.21867	6811	3	-2.0766	2.37285	0.0042379	1.55558	0.027824	1	407	1	-2.0766			407
GPR15	6	0.98986	0.91771	0.975912	20624	0	1.9842	2.37275	0.0042389	1.40721	0.039155	1	408	5	1.9842			408
ADAMTSL5	6	0.40613	0.20508	0.338974	13175	2	1.1952	2.37233	0.004243	1.40721	0.039155	1	409	3	1.1952			409
TMED7	6	0.90068	0.67554	0.767067	19300	1	2.0248	2.36943	0.0042714	1.39865	0.039935	1	410	4	2.0248			410
MED16	6	0.017556	0.0089705	0.101883	1677	3	0.35753	2.36833	0.0042822	1.39865	0.039935	1	411	3	0.35753			411
TDRD6	6	0.95215	0.75642	0.836251	19846	1	1.3138	2.36702	0.0042952	1.39865	0.039935	1	412	3	1.3138			412
HTR2B	6	0.58665	0.35775	0.483443	16180	1	1.516	2.36667	0.0042986	1.39708	0.040079	1	413	5	1.516			413
ITGB1BP2	6	0.65131	0.38707	0.505615	16756	1	0.11573	2.36554	0.0043098	1.39708	0.040079	1	414	2	0.11573			414
SRP14	6	0.30858	0.1784	0.328273	11567	2	0.098297	2.36551	0.0043101	1.39708	0.040079	1	415	2	0.098297			415
AQP3	6	0.94829	0.74833	0.829939	19792	1	1.9501	2.36529	0.0043123	1.39708	0.040079	1	416	4	1.9501			416
CDK3	6	0.71758	0.44032	0.553489	17421	1	0.79131	2.36514	0.0043138	1.39708	0.040079	1	417	2	0.79131			417
GFRA1	6	0.97672	0.83838	0.906508	20305	0	1.7594	2.36158	0.0043493	1.39708	0.040079	1	418	5	1.7594			418
C16orf87	6	0.40973	0.20566	0.338974	13250	2	1.9014	2.35754	0.00439	1.387	0.04102	1	419	4	1.9014			419
PDCD4	6	0.7072	0.43202	0.545963	17289	2	1.4293	2.35583	0.0044073	1.38339	0.041363	1	420	3	1.4293			420
MLF2	6	0.8574	0.62291	0.715723	19020	1	2.0781	2.35533	0.0044123	1.38339	0.041363	1	421	4	2.0781			421
BCL2L15	6	0.97032	0.80413	0.876527	20142	1	1.1902	2.35291	0.004437	1.3803	0.041658	1	422	3	1.1902			422
IL2RG	6	0.99803	0.97965	1	20864	0	1.5033	2.35224	0.0044439	1.3803	0.041658	1	423	5	1.5033			423
LRCH4	6	0.37976	0.19314	0.330131	12734	2	0.33781	2.35106	0.0044559	1.37864	0.041818	1	424	2	0.33781			424
ASGR2	6	0.56488	0.32555	0.448231	15867	2	1.0915	2.34979	0.004469	1.37864	0.041818	1	425	3	1.0915			425
KRAS	6	0.26879	0.15655	0.31293	10799	4	-0.86052	2.34635	0.0045045	1.37518	0.042152	1	426	2	-0.86052			426
PTRHD1	6	0.97349	0.82526	0.89577	20221	1	1.2981	2.3459	0.0045092	1.37517	0.042153	1	427	3	1.2981			427
SLC16A4	6	0.8632	0.62557	0.718404	19059	1	1.5292	2.34172	0.0045528	1.37028	0.04263	1	428	5	1.5292			428
RALBP1	6	0.31935	0.17923	0.328273	11755	2	1.9	2.34138	0.0045564	1.37028	0.04263	1	429	4	1.9			429
CA8	6	0.41667	0.20795	0.340967	13364	2	1.1231	2.3407	0.0045635	1.36519	0.043133	1	430	3	1.1231			430
MAX	6	0.049855	0.047111	0.216471	3538	3	-0.65812	2.34007	0.0045701	1.36378	0.043273	1	431	3	-0.65812			431
LRRK2	6	0.8718	0.64115	0.734338	19100	1	1.6705	2.33976	0.0045734	1.36378	0.043273	1	432	3	1.6705			432
PSMB6	6	0.24985	0.13968	0.295588	10294	1	1.4043	2.33757	0.0045965	1.36378	0.043273	1	433	3	1.4043			433
NLRP7	6	0.49023	0.25983	0.389979	14599	1	0.99509	2.33708	0.0046017	1.36378	0.043273	1	434	3	0.99509			434
SSPN	6	0.99843	0.98352	1	20875	0	1.9085	2.33624	0.0046106	1.36377	0.043274	1	435	4	1.9085			435
NR2C2	6	0.77156	0.49318	0.600959	17977	1	1.6989	2.33514	0.0046223	1.36377	0.043274	1	436	5	1.6989			436
ARRDC4	6	0.90649	0.68221	0.772802	19344	1	1.4516	2.33421	0.0046322	1.36377	0.043274	1	437	5	1.4516			437
C5AR2	6	0.90059	0.67554	0.767067	19299	1	1.1548	2.3332	0.004643	1.36212	0.043439	1	438	5	1.1548			438
ZNF182	6	0.96918	0.79889	0.871548	20125	1	-0.34339	2.33252	0.0046503	1.36063	0.043588	1	439	1	-0.34339			439
ATP2A3	6	0.34813	0.18445	0.328273	12218	3	0.24534	2.33203	0.0046555	1.36063	0.043588	1	440	3	0.24534			440
TLR7	6	0.97413	0.8266	0.896423	20245	1	1.8335	2.33118	0.0046647	1.36063	0.043588	1	441	3	1.8335			441
hsa-mir-5094	4	0.32975	0.1642	0.321435	11918	2	-0.65205	2.32866	0.0046918	1.5382	0.02896	1	442	1	-0.65205			442
XPO5	6	0.27634	0.15893	0.31293	10996	3	0.186	2.32823	0.0046965	1.36062	0.043589	1	443	3	0.186			443
RASAL3	6	0.050965	0.047145	0.216471	3585	3	-0.90319	2.32354	0.0047475	1.35791	0.043862	1	444	2	-0.90319			444
DEFB118	6	0.02154	0.009833	0.101883	1922	4	-2.0786	2.31915	0.0047957	1.35622	0.044033	1	445	2	-2.0786			445
SLC25A45	6	0.51225	0.26987	0.395144	14955	3	-0.085281	2.31911	0.0047961	1.35622	0.044033	1	446	1	-0.085281			446
SLC2A11	6	0.59186	0.36452	0.490389	16229	1	2.0343	2.31886	0.0047989	1.35622	0.044033	1	447	4	2.0343			447
hsa-mir-3658	4	0.9927	0.96629	1	20713	0	2.1061	2.31782	0.0048104	1.52456	0.029884	1	448	3	2.1061			448
hsa-mir-7976	4	0.15872	0.083509	0.236562	7618	2	0.021824	2.31755	0.0048134	1.52456	0.029884	1	449	2	0.021824			449
CD97	6	0.68049	0.405	0.520229	17061	1	1.7786	2.31719	0.0048174	1.35622	0.044033	1	450	4	1.7786			450
SEC61B	6	0.71782	0.44032	0.553489	17423	1	1.8299	2.31579	0.0048329	1.3546	0.044198	1	451	4	1.8299			451
RPRM	6	0.17654	0.092386	0.24553	8160	2	1.1029	2.31577	0.0048331	1.3546	0.044198	1	452	3	1.1029			452
OTP	6	0.035305	0.034027	0.216471	2755	1	2.086	2.3157	0.0048339	1.3546	0.044198	1	453	4	2.086			453
FRK	6	0.74195	0.47282	0.586173	17672	1	0.96421	2.31473	0.0048447	1.35152	0.044512	1	454	3	0.96421			454
CATSPERG	6	0.99282	0.93418	0.989638	20714	0	1.6615	2.3139	0.004854	1.34831	0.044843	1	455	4	1.6615			455
USP29	6	0.7902	0.51043	0.614716	18186	2	0.78463	2.3104	0.0048933	1.34666	0.045013	1	456	2	0.78463			456
PTTG2	6	0.48515	0.2493	0.377228	14506	2	0.44898	2.30869	0.0049126	1.34666	0.045013	1	457	3	0.44898			457
hsa-mir-942	4	0.99297	0.96693	1	20720	0	2.2863	2.3064	0.0049385	1.52456	0.029884	1	458	3	2.2863			458
S100A14	6	0.91693	0.68884	0.777063	19422	1	1.8803	2.3063	0.0049397	1.345	0.045186	1	459	4	1.8803			459
NAIP	6	0.8731	0.64115	0.734338	19111	1	1.8625	2.30532	0.0049508	1.345	0.045186	1	460	4	1.8625			460
hsa-mir-3197	4	0.053043	0.034944	0.216471	3708	3	-2.3975	2.30531	0.004951	1.52456	0.029884	1	461	1	-2.3975			461
PRSS35	6	0.96515	0.78289	0.857892	20043	1	1.8701	2.30427	0.0049628	1.34152	0.045549	1	462	4	1.8701			462
GSTCD	6	0.55958	0.31949	0.443147	15767	2	2.0322	2.30238	0.0049845	1.33821	0.045898	1	463	4	2.0322			463
DCAF17	6	0.98493	0.88811	0.950527	20504	0	1.4889	2.30186	0.0049905	1.33821	0.045898	1	464	4	1.4889			464
KRTAP13-4	6	0.71473	0.43505	0.547966	17388	2	0.37747	2.2991	0.0050223	1.33821	0.045898	1	465	2	0.37747			465
MGAM	6	0.66367	0.39361	0.511107	16884	1	1.8484	2.29805	0.0050344	1.33821	0.045898	1	466	4	1.8484			466
ACSL4	6	0.37468	0.19314	0.330131	12661	2	0.22337	2.29348	0.0050877	1.33288	0.046464	1	467	2	0.22337			467
C12orf4	5	0.011232	0.0069614	0.101883	1237	2	1.5362	2.29334	0.0050893	1.48892	0.03244	1	468	3	1.5362			468
TRUB1	6	0.99351	0.94135	0.996219	20732	0	1.2433	2.29251	0.005099	1.33079	0.046689	1	469	4	1.2433			469
KRTCAP2	6	0.91087	0.68484	0.774296	19378	1	2.0103	2.29215	0.0051033	1.33078	0.04669	1	470	4	2.0103			470
TUBB2A	6	0.59524	0.36452	0.490389	16255	1	1.4964	2.28961	0.0051332	1.32678	0.047122	1	471	3	1.4964			471
CYP2C18	6	0.35009	0.18484	0.328273	12248	2	1.461	2.28948	0.0051348	1.32678	0.047122	1	472	3	1.461			472
SLC22A10	6	0.40683	0.20508	0.338974	13192	2	0.74385	2.28936	0.0051362	1.32678	0.047122	1	473	2	0.74385			473
PABPN1L	6	0.65048	0.38707	0.505615	16746	1	1.8088	2.28932	0.0051366	1.32678	0.047122	1	474	3	1.8088			474
SLC35B4	6	0.55422	0.31205	0.435272	15683	2	1.8247	2.28888	0.0051419	1.32678	0.047122	1	475	4	1.8247			475
HOXD1	6	0.38166	0.19361	0.330131	12765	2	1.8604	2.28689	0.0051655	1.32678	0.047122	1	476	4	1.8604			476
ANKRD33B	6	0.99617	0.96429	1	20799	0	2.0849	2.28589	0.0051774	1.32678	0.047122	1	477	4	2.0849			477
hsa-mir-2117	4	0.46058	0.2407	0.369941	14102	1	1.4834	2.28585	0.0051778	1.47289	0.03366	1	478	3	1.4834			478
RETSAT	6	0.073345	0.05125	0.216471	4672	5	-1.4235	2.28527	0.0051848	1.32509	0.047305	1	479	1	-1.4235			479
hsa-mir-5697	4	0.94593	0.79001	0.864096	19767	0	2.1348	2.28518	0.0051858	1.47289	0.03366	1	480	3	2.1348			480
TXNDC12	6	0.98465	0.88716	0.949975	20496	0	1.4342	2.2826	0.0052168	1.32343	0.047486	1	481	3	1.4342			481
hsa-mir-4659b	3	0.9239	0.76889	0.846577	19488	0	1.9234	2.27901	0.00526	1.62932	0.023479	1	482	2	1.9234			482
hsa-mir-4659a	3	0.9239	0.76889	0.846577	19489	0	1.9234	2.27901	0.00526	1.62932	0.023479	1	483	2	1.9234			483
LRRC43	6	0.81414	0.54043	0.639985	18493	2	0.27763	2.27808	0.0052713	1.32145	0.047704	1	484	2	0.27763			484
hsa-mir-6834	4	0.27926	0.14303	0.297928	11072	2	-0.16935	2.27778	0.005275	1.46061	0.034625	1	485	1	-0.16935			485
HEATR4	6	0.78374	0.50058	0.606087	18111	1	1.2968	2.27753	0.005278	1.32145	0.047704	1	486	3	1.2968			486
MEMO1	6	0.082787	0.052747	0.216471	5065	3	-0.41305	2.2772	0.005282	1.32145	0.047704	1	487	1	-0.41305			487
TAX1BP3	6	0.86681	0.63334	0.726687	19070	1	1.8444	2.275	0.0053089	1.31983	0.047882	1	488	4	1.8444			488
SRY	6	0.99623	0.96464	1	20803	0	1.457	2.27323	0.0053305	1.31983	0.047882	1	489	4	1.457			489
hsa-mir-620	4	0.95603	0.816	0.888001	19893	0	1.8525	2.27248	0.0053398	1.46061	0.034625	1	490	3	1.8525			490
EPS8L1	6	0.99493	0.95538	1	20779	0	1.8685	2.27192	0.0053466	1.31983	0.047882	1	491	4	1.8685			491
CACNA1B	6	0.62809	0.37942	0.50215	16541	1	1.8137	2.27039	0.0053655	1.31983	0.047882	1	492	4	1.8137			492
ADO	6	0.3112	0.1784	0.328273	11602	2	1.0439	2.26929	0.0053791	1.31983	0.047882	1	493	3	1.0439			493
SS18L1	6	0.45767	0.23057	0.359818	14047	2	-0.15187	2.26813	0.0053935	1.31983	0.047882	1	494	2	-0.15187			494
TAB1	6	0.61148	0.37353	0.498901	16386	2	1.4179	2.26439	0.0054401	1.31983	0.047882	1	495	3	1.4179			495
EXTL3	6	0.89396	0.6703	0.762344	19254	1	1.998	2.2631	0.0054563	1.31827	0.048054	1	496	4	1.998			496
IL17REL	6	0.27305	0.15817	0.31293	10924	3	-0.95965	2.26285	0.0054595	1.31827	0.048054	1	497	2	-0.95965			497
CCDC153	6	0.98146	0.8686	0.934021	20418	0	1.9534	2.26176	0.0054732	1.31827	0.048054	1	498	4	1.9534			498
TMEM63C	6	0.45192	0.2292	0.359698	13943	2	1.7897	2.25853	0.005514	1.31827	0.048054	1	499	3	1.7897			499
CCL24	5	0.047807	0.039792	0.216471	3423	1	1.9777	2.25796	0.0055213	1.47608	0.033413	1	500	4	1.9777			500
MVP	6	0.23324	0.12293	0.272317	9843	3	-0.61743	2.25724	0.0055304	1.31827	0.048054	1	501	2	-0.61743			501
HEATR5B	6	0.080901	0.052618	0.216471	5000	1	1.3859	2.25655	0.0055393	1.31827	0.048054	1	502	3	1.3859			502
TSR2	6	0.025248	0.010027	0.101883	2157	4	-2.1459	2.25388	0.0055734	1.31827	0.048054	1	503	2	-2.1459			503
LIN9	6	0.98229	0.8718	0.936364	20441	0	1.8982	2.24721	0.0056596	1.30704	0.049313	1	504	4	1.8982			504
TFF3	6	0.26568	0.15586	0.31293	10714	3	-0.15376	2.24638	0.0056705	1.30704	0.049313	1	505	1	-0.15376			505
RPL10	6	0.40136	0.20398	0.338974	13092	1	1.997	2.24329	0.005711	1.30532	0.049509	1	506	4	1.997			506
INCA1	6	0.50253	0.26638	0.393438	14801	2	0.6908	2.24307	0.0057139	1.30532	0.049509	1	507	3	0.6908			507
ATCAY	6	0.71989	0.44565	0.558496	17445	2	1.2642	2.24238	0.0057229	1.30532	0.049509	1	508	3	1.2642			508
PHF20L1	6	0.97296	0.82259	0.893843	20208	1	2.006	2.24119	0.0057387	1.30369	0.049695	1	509	4	2.006			509
GSPT2	6	0.32878	0.1808	0.328273	11906	2	1.9075	2.23951	0.0057609	1.30369	0.049695	1	510	4	1.9075			510
CLN5	5	0.98999	0.93646	0.99176	20630	0	2.057	2.23949	0.0057611	1.45377	0.035175	1	511	4	2.057			511
EYA1	6	0.82285	0.55193	0.650541	18589	2	1.3186	2.239	0.0057676	1.30369	0.049695	1	512	3	1.3186			512
TFAP4	6	0.98817	0.9076	0.967559	20571	0	2.0922	2.23836	0.0057762	1.30369	0.049695	1	513	4	2.0922			513
PAX8	5	0.87888	0.61898	0.71252	19146	1	0.85674	2.23805	0.0057803	1.45092	0.035406	1	514	2	0.85674			514
hsa-mir-1302-9	4	0.018155	0.0072975	0.101883	1711	2	0.63177	2.23586	0.0058095	1.44692	0.035734	1	515	2	0.63177			515
hsa-mir-1302-3	4	0.018155	0.0072975	0.101883	1712	2	0.63177	2.23586	0.0058095	1.44692	0.035734	1	516	2	0.63177			516
CLDN8	6	0.88806	0.6703	0.762344	19218	1	0.31681	2.23454	0.0058272	1.30369	0.049695	1	517	2	0.31681			517
hsa-mir-3140	4	0.41941	0.20797	0.340967	13411	1	2.0174	2.23388	0.005836	1.44692	0.035734	1	518	2	2.0174			518
hsa-mir-488	4	0.72164	0.43259	0.545963	17469	1	2.0872	2.23388	0.0058361	1.44692	0.035734	1	519	3	2.0872			519
COPZ1	6	0.11757	0.066712	0.21867	6283	3	-1.2299	2.23175	0.0058647	1.30007	0.050111	1	520	1	-1.2299			520
CHCHD10	6	0.89077	0.6703	0.762344	19230	1	1.8784	2.23138	0.0058698	1.30007	0.050111	1	521	4	1.8784			521
PTX4	6	0.30169	0.17695	0.328273	11450	3	-0.61689	2.22817	0.0059133	1.29847	0.050296	1	522	1	-0.61689			522
EXOC3L4	6	0.98609	0.8974	0.959254	20529	0	0.94738	2.22644	0.0059369	1.29847	0.050296	1	523	3	0.94738			523
TBC1D24	6	0.35247	0.18543	0.328273	12295	2	1.7805	2.22497	0.005957	1.29847	0.050296	1	524	3	1.7805			524
ADAMDEC1	6	0.19311	0.10102	0.254449	8658	3	-0.72713	2.22462	0.0059618	1.29847	0.050296	1	525	2	-0.72713			525
hsa-mir-3166	4	0.96279	0.83735	0.905881	19997	0	2.1004	2.22435	0.0059655	1.44006	0.036303	1	526	3	2.1004			526
PTPN11	6	0.036818	0.03426	0.216471	2833	4	-2.2841	2.22242	0.0059921	1.29846	0.050297	1	527	2	-2.2841			527
hsa-mir-4540	4	0.99079	0.95699	1	20652	0	2.2797	2.22141	0.0060061	1.4382	0.036459	1	528	3	2.2797			528
CTSC	6	0.78827	0.50616	0.610649	18163	2	1.4575	2.22115	0.0060097	1.29846	0.050297	1	529	3	1.4575			529
NPC2	6	0.3	0.17662	0.328273	11424	3	-0.64474	2.22108	0.0060106	1.29846	0.050297	1	530	2	-0.64474			530
CREB1	6	0.40435	0.20508	0.338974	13144	3	-0.23424	2.21975	0.0060291	1.29846	0.050297	1	531	2	-0.23424			531
hsa-mir-3180-2	3	0.73554	0.43914	0.552576	17596	1	2.8514	2.21771	0.0060574	1.5713	0.026835	1	532	2	2.8514			532
hsa-mir-3180-1	3	0.39556	0.20639	0.339262	13007	1	2.8514	2.21771	0.0060574	1.5713	0.026835	1	533	2	2.8514			533
CLK2	6	0.88541	0.6637	0.75688	19195	1	1.7286	2.21649	0.0060745	1.29661	0.050512	1	534	3	1.7286			534
SCUBE1	6	0.20489	0.1054	0.254449	9019	4	-1.1602	2.21414	0.0061074	1.29314	0.050917	1	535	1	-1.1602			535
hsa-mir-602	4	0.97148	0.87974	0.943636	20169	0	2.1371	2.21034	0.0061611	1.43818	0.03646	1	536	3	2.1371			536
hsa-mir-4741	4	0.9758	0.89312	0.955182	20285	0	1.8312	2.21016	0.0061637	1.43818	0.03646	1	537	2	1.8312			537
CIB2	6	0.97843	0.85591	0.922909	20346	0	1.8107	2.20804	0.0061939	1.29075	0.051198	1	538	4	1.8107			538
CPNE1	6	0.80333	0.52455	0.626292	18344	2	2.0059	2.20795	0.0061951	1.29075	0.051198	1	539	4	2.0059			539
GYPA	6	0.94477	0.73908	0.821344	19748	1	1.7291	2.20761	0.0062	1.29075	0.051198	1	540	4	1.7291			540
FGB	6	0.072296	0.051109	0.216471	4626	3	-1.6364	2.20729	0.0062045	1.28897	0.051408	1	541	2	-1.6364			541
KCNK9	6	0.71929	0.44349	0.557034	17435	2	1.976	2.20722	0.0062055	1.28897	0.051408	1	542	4	1.976			542
FAM178A	6	0.099974	0.059429	0.21867	5687	3	-0.96376	2.20685	0.0062108	1.28897	0.051408	1	543	2	-0.96376			543
C22orf43	6	0.19125	0.10057	0.254449	8599	4	-1.2815	2.2039	0.0062531	1.28897	0.051408	1	544	1	-1.2815			544
PKD2L2	6	0.82868	0.56476	0.662711	18667	1	1.8737	2.20345	0.0062596	1.28897	0.051408	1	545	4	1.8737			545
TXNL1	6	0.48035	0.24788	0.376086	14425	2	1.5613	2.20248	0.0062737	1.28897	0.051408	1	546	3	1.5613			546
CC2D2A	6	0.24063	0.12928	0.282706	10024	2	1.0217	2.2022	0.0062777	1.28897	0.051408	1	547	3	1.0217			547
CCDC12	6	0.041326	0.040678	0.216471	3070	5	-1.7852	2.20055	0.0063016	1.28896	0.051409	1	548	1	-1.7852			548
NUP107	6	0.53317	0.28306	0.404143	15306	2	1.0518	2.19934	0.0063191	1.28896	0.051409	1	549	3	1.0518			549
CDY2A	6	0.96616	0.78826	0.862791	20060	1	1.7823	2.19866	0.0063291	1.28896	0.051409	1	550	4	1.7823			550
GJA3	6	0.96896	0.79626	0.86898	20121	1	1.816	2.19624	0.0063645	1.28896	0.051409	1	551	4	1.816			551
GGA1	6	0.67316	0.40407	0.519921	16984	2	1.5735	2.19526	0.0063788	1.28721	0.051617	1	552	3	1.5735			552
ZNF778	6	0.38717	0.19409	0.330131	12847	3	-0.52747	2.19391	0.0063987	1.28537	0.051836	1	553	2	-0.52747			553
CHADL	6	0.69957	0.42889	0.544249	17231	1	1.7225	2.19186	0.0064289	1.28346	0.052064	1	554	4	1.7225			554
hsa-mir-548f-1	4	0.72161	0.43259	0.545963	17467	1	1.0498	2.19106	0.0064408	1.4312	0.037051	1	555	2	1.0498			555
CPLX4	6	0.97508	0.82927	0.898743	20267	1	0.62321	2.19063	0.0064472	1.28346	0.052064	1	556	2	0.62321			556
hsa-mir-548t	4	0.2081	0.11499	0.271413	9117	2	-0.34985	2.18888	0.0064732	1.42915	0.037226	1	557	2	-0.34985			557
C12orf43	6	0.35603	0.18543	0.328273	12357	1	1.2585	2.18737	0.0064957	1.28346	0.052064	1	558	3	1.2585			558
FAM43A	6	0.9806	0.86301	0.92924	20396	0	0.24002	2.18677	0.0065048	1.28346	0.052064	1	559	2	0.24002			559
ATG4C	6	0.13965	0.070622	0.21867	7015	3	-1.397	2.18414	0.0065442	1.28346	0.052064	1	560	1	-1.397			560
RPS4Y1	6	0.99825	0.98209	1	20868	0	1.5827	2.18389	0.006548	1.28346	0.052064	1	561	4	1.5827			561
2023-03-06	6	0.67169	0.40182	0.51864	16972	2	0.24022	2.18262	0.0065672	1.28346	0.052064	1	562	2	0.24022			562
ZNF568	6	0.82968	0.57027	0.668676	18680	2	1.3533	2.18103	0.0065913	1.28171	0.052275	1	563	3	1.3533			563
TRAPPC8	6	0.80617	0.52585	0.626582	18382	1	0.22429	2.18039	0.006601	1.28171	0.052275	1	564	2	0.22429			564
PLEKHF2	6	0.99743	0.97477	1	20848	0	1.6783	2.17905	0.0066214	1.2817	0.052276	1	565	3	1.6783			565
ZNF180	6	0.12694	0.069453	0.21867	6607	4	-1.1059	2.17817	0.0066348	1.2817	0.052276	1	566	2	-1.1059			566
FLNB	6	0.17841	0.092386	0.24553	8222	2	1.9727	2.17815	0.0066351	1.2817	0.052276	1	567	4	1.9727			567
EEF1A1	6	0.077401	0.05193	0.216471	4853	4	-1.7964	2.17775	0.0066413	1.27983	0.052501	1	568	1	-1.7964			568
FBXO47	6	0.96091	0.77491	0.852138	19966	1	1.8347	2.17469	0.0066882	1.27463	0.053134	1	569	4	1.8347			569
SLC15A1	6	0.15534	0.077715	0.227462	7519	4	-1.191	2.17459	0.0066898	1.27463	0.053134	1	570	1	-1.191			570
MAGEC2	6	0.093853	0.058739	0.21867	5449	3	0.46028	2.17428	0.0066945	1.27463	0.053134	1	571	3	0.46028			571
SPAG9	6	0.27134	0.15735	0.31293	10884	3	-0.33082	2.17123	0.0067417	1.27056	0.053634	1	572	2	-0.33082			572
hsa-mir-497	4	0.23204	0.12605	0.277115	9799	2	0.79169	2.16976	0.0067645	1.41396	0.038551	1	573	2	0.79169			573
KDM5A	6	0.99842	0.98352	1	20874	0	1.7677	2.16944	0.0067695	1.27056	0.053634	1	574	4	1.7677			574
CCDC175	6	0.64414	0.38386	0.503641	16685	2	1.7042	2.16902	0.0067761	1.26854	0.053884	1	575	4	1.7042			575
AAR2	6	0.0036021	0.00096028	0.039651	518	2	-0.30176	2.16833	0.0067868	1.26853	0.053885	1	576	2	-0.30176			576
ATG4B	6	0.99757	0.97505	1	20852	0	1.9754	2.16776	0.0067958	1.26659	0.054126	1	577	4	1.9754			577
A4GALT	6	0.71083	0.43306	0.545963	17337	1	1.7327	2.16658	0.0068143	1.26472	0.05436	1	578	4	1.7327			578
2023-09-15	6	0.84037	0.59476	0.690848	18830	2	1.6815	2.16591	0.0068248	1.26472	0.05436	1	579	4	1.6815			579
TMEM8B	6	0.56418	0.32454	0.447815	15859	2	0.084358	2.16524	0.0068353	1.26472	0.05436	1	580	2	0.084358			580
CCDC116	6	0.062543	0.048639	0.216471	4191	4	-2.4955	2.16404	0.0068542	1.26472	0.05436	1	581	2	-2.4955			581
C6orf48	6	0.93805	0.72455	0.809304	19656	1	1.7402	2.15685	0.0069686	1.25942	0.055027	1	582	4	1.7402			582
C10orf111	6	0.99576	0.96122	1	20790	0	1.3046	2.15661	0.0069726	1.25942	0.055027	1	583	3	1.3046			583
ARHGEF2	6	0.98805	0.90681	0.96737	20568	0	1.4038	2.15609	0.0069809	1.25942	0.055027	1	584	4	1.4038			584
hsa-mir-129-1	4	0.98909	0.94803	1	20596	0	2.0573	2.15593	0.0069834	1.40926	0.038971	1	585	3	2.0573			585
CEP170B	6	0.99527	0.95883	1	20782	0	1.7027	2.15552	0.0069901	1.25942	0.055027	1	586	4	1.7027			586
SS18	6	0.81766	0.54469	0.644048	18530	1	1.847	2.15515	0.006996	1.25942	0.055027	1	587	4	1.847			587
hsa-mir-586	4	0.59538	0.34854	0.473327	16257	2	1.1986	2.15345	0.0070235	1.40925	0.038972	1	588	2	1.1986			588
RBPMS2	6	0.59538	0.36452	0.490389	16258	2	1.3544	2.15342	0.007024	1.2574	0.055284	1	589	3	1.3544			589
ATG2A	6	0.80152	0.52283	0.625018	18318	1	0.38259	2.15322	0.0070272	1.2574	0.055284	1	590	2	0.38259			590
TMEM101	6	0.83431	0.58039	0.67756	18747	1	1.7582	2.15277	0.0070345	1.2574	0.055284	1	591	4	1.7582			591
PITX2	6	0.9973	0.97361	1	20844	0	1.8465	2.15144	0.0070561	1.2574	0.055284	1	592	4	1.8465			592
MAP3K12	6	0.28037	0.16581	0.322499	11091	1	1.3016	2.15141	0.0070565	1.2574	0.055284	1	593	3	1.3016			593
DPM3	6	0.8498	0.60758	0.702273	18934	1	1.9696	2.14995	0.0070803	1.2574	0.055284	1	594	4	1.9696			594
PROM1	6	0.13665	0.069894	0.21867	6918	1	1.8341	2.14968	0.0070846	1.2574	0.055284	1	595	4	1.8341			595
AS3MT	6	0.94158	0.73116	0.814314	19700	1	0.016504	2.14713	0.0071264	1.25739	0.055285	1	596	1	0.016504			596
RAPGEF6	6	0.0056936	0.0014916	0.042248	741	2	1.7058	2.14694	0.0071295	1.25739	0.055285	1	597	4	1.7058			597
NAA35	6	0.62593	0.37857	0.501744	16528	2	1.7427	2.14595	0.0071458	1.25739	0.055285	1	598	4	1.7427			598
AGBL4	6	0.31487	0.1784	0.328273	11663	3	0.86285	2.14199	0.0072112	1.25539	0.05554	1	599	3	0.86285			599
LOC100287534	6	0.77291	0.49318	0.600959	17994	2	0.92258	2.1389	0.0072627	1.25539	0.055541	1	600	3	0.92258			600
PARP4	6	0.92281	0.69411	0.781357	19477	1	1.4517	2.13835	0.0072719	1.25539	0.055541	1	601	3	1.4517			601
OR1G1	6	0.86829	0.6359	0.729236	19075	1	1.5845	2.13554	0.0073191	1.25169	0.056016	1	602	3	1.5845			602
MIA	6	0.61883	0.37768	0.501744	16445	2	0.41951	2.13547	0.0073203	1.25169	0.056016	1	603	2	0.41951			603
SSMEM1	6	0.96256	0.77753	0.854199	19990	1	1.7842	2.13528	0.0073236	1.25169	0.056016	1	604	4	1.7842			604
PRCD	6	0.90445	0.67823	0.769243	19324	1	1.9289	2.13512	0.0073263	1.25169	0.056016	1	605	4	1.9289			605
PTGIR	6	0.67513	0.40407	0.519921	17009	2	1.6988	2.13446	0.0073374	1.24975	0.056267	1	606	4	1.6988			606
KRTAP1-3	6	0.038254	0.034728	0.216471	2904	2	1.5224	2.13319	0.0073589	1.24975	0.056267	1	607	4	1.5224			607
ARSA	6	0.066736	0.049804	0.216471	4362	2	0.93146	2.13289	0.007364	1.24975	0.056267	1	608	3	0.93146			608
SCAND3	6	0.2526	0.14059	0.295855	10368	4	-0.71434	2.1326	0.0073688	1.24975	0.056267	1	609	1	-0.71434			609
LCK	6	0.4512	0.2286	0.359698	13932	2	1.7172	2.1316	0.0073858	1.24974	0.056268	1	610	3	1.7172			610
RBPJ	6	0.20054	0.10314	0.254449	8894	2	1.6039	2.13082	0.0073991	1.24974	0.056268	1	611	3	1.6039			611
MCM4	6	0.80423	0.52585	0.626582	18360	1	1.9284	2.12994	0.0074142	1.24787	0.056511	1	612	4	1.9284			612
PANK3	6	0.29733	0.17226	0.327957	11376	2	1.6534	2.12879	0.0074338	1.24787	0.056511	1	613	4	1.6534			613
ADK	6	0.55406	0.31205	0.435272	15667	3	0.31899	2.12692	0.0074658	1.24786	0.056512	1	614	3	0.31899			614
USF2	6	0.84721	0.60332	0.698458	18901	2	1.3791	2.1269	0.0074662	1.24786	0.056512	1	615	3	1.3791			615
DNAJA4	6	0.77446	0.49747	0.6049	18014	2	0.91883	2.12411	0.0075143	1.24786	0.056512	1	616	2	0.91883			616
CORO1C	6	0.99684	0.97059	1	20823	0	1.7364	2.12241	0.0075438	1.24585	0.056774	1	617	4	1.7364			617
SYNE2	6	0.058832	0.048042	0.216471	4004	1	0.38195	2.12132	0.0075628	1.24584	0.056775	1	618	1	0.38195			618
AK8	6	0.65412	0.38707	0.505615	16787	2	2.0298	2.1211	0.0075666	1.24584	0.056775	1	619	4	2.0298			619
C9orf16	6	0.66916	0.39956	0.516175	16944	2	1.0322	2.11775	0.0076252	1.24374	0.057051	1	620	3	1.0322			620
hsa-mir-1302-4	4	0.87235	0.60627	0.70142	19105	1	1.6677	2.11703	0.0076379	1.3885	0.040879	1	621	2	1.6677			621
HTATIP2	6	0.049002	0.046978	0.216471	3490	1	1.6266	2.11652	0.0076468	1.20744	0.062024	1	622	3	1.6266			622
TP53INP1	6	0.48931	0.25983	0.389979	14584	3	-0.452	2.11305	0.0077082	1.20184	0.062829	1	623	2	-0.452			623
CT47B1	6	0.96592	0.78826	0.862791	20053	1	1.7451	2.11191	0.0077284	1.20184	0.062829	1	624	4	1.7451			624
PDLIM5	6	0.84199	0.59476	0.690848	18844	1	1.4475	2.11175	0.0077313	1.20184	0.062829	1	625	3	1.4475			625
ITGAX	6	0.94457	0.73908	0.821344	19744	1	1.3	2.11123	0.0077405	1.20184	0.062829	1	626	3	1.3			626
VPS13C	6	0.48862	0.25596	0.385252	14570	3	-0.43775	2.11014	0.00776	1.20184	0.062829	1	627	2	-0.43775			627
HSPA13	6	0.99623	0.96464	1	20802	0	1.9061	2.10969	0.007768	1.20184	0.062829	1	628	4	1.9061			628
OR4C3	6	0.78804	0.50616	0.610649	18161	2	1.123	2.10854	0.0077887	1.20184	0.062829	1	629	3	1.123			629
C6orf132	6	0.14434	0.071603	0.21867	7154	3	-1.2061	2.10762	0.0078052	1.20184	0.062829	1	630	1	-1.2061			630
C12orf57	6	0.9937	0.94189	0.996505	20738	0	1.6321	2.10689	0.0078182	1.20184	0.062829	1	631	4	1.6321			631
TTC1	6	0.55215	0.30961	0.433826	15633	3	-0.095408	2.10665	0.0078226	1.20184	0.062829	1	632	2	-0.095408			632
DNAJC16	6	0.29381	0.17226	0.327957	11323	3	-0.93235	2.10493	0.0078536	1.20184	0.062829	1	633	1	-0.93235			633
BRINP3	6	0.90567	0.68221	0.772802	19334	1	1.5823	2.1045	0.0078614	1.20184	0.062829	1	634	3	1.5823			634
C15orf39	6	0.94544	0.74441	0.826559	19761	1	0.71653	2.10231	0.0079012	1.20184	0.062829	1	635	3	0.71653			635
MAN2B1	6	0.13581	0.069893	0.21867	6885	2	1.0045	2.10175	0.0079113	1.20184	0.062829	1	636	3	1.0045			636
TAC3	6	0.96769	0.7936	0.8669	20103	1	1.6695	2.10149	0.0079161	1.20184	0.062829	1	637	4	1.6695			637
FAM184B	6	0.63409	0.38207	0.503233	16594	2	1.0541	2.10144	0.007917	1.20184	0.062829	1	638	3	1.0541			638
TMEM252	6	0.43907	0.21854	0.348463	13731	2	1.6937	2.10061	0.0079322	1.20184	0.062829	1	639	4	1.6937			639
KLHL24	6	0.9315	0.71262	0.797766	19577	1	1.4375	2.10029	0.007938	1.20032	0.063049	1	640	3	1.4375			640
PRSS3	6	0.18797	0.099164	0.254449	8498	2	1.7205	2.10022	0.0079392	1.20032	0.063049	1	641	3	1.7205			641
C8orf58	6	0.11519	0.066262	0.21867	6206	3	-0.85395	2.0996	0.0079506	1.20032	0.063049	1	642	2	-0.85395			642
HTR5A	6	0.48464	0.2493	0.377228	14493	1	1.5177	2.09946	0.0079532	1.20032	0.063049	1	643	3	1.5177			643
SMIM21	6	0.99521	0.95799	1	20781	0	1.8898	2.09811	0.0079779	1.20032	0.063049	1	644	4	1.8898			644
DAB1	6	0.29355	0.17226	0.327957	11315	3	0.41711	2.09438	0.0080468	1.19467	0.063875	1	645	3	0.41711			645
SSTR1	6	0.30136	0.17662	0.328273	11443	2	1.3877	2.09434	0.0080475	1.19467	0.063875	1	646	3	1.3877			646
POU2F2	6	0.1069	0.065382	0.21867	5931	2	1.7367	2.09418	0.0080504	1.19467	0.063875	1	647	4	1.7367			647
ZFP36L2	6	0.34536	0.18392	0.328273	12172	2	1.1849	2.09248	0.008082	1.19467	0.063875	1	648	3	1.1849			648
MTA2	6	0.0017841	0.00081526	0.039651	308	3	-2.9774	2.09227	0.008086	1.19467	0.063875	1	649	2	-2.9774			649
WEE2	6	0.12637	0.069209	0.21867	6590	4	-0.98386	2.09173	0.008096	1.19467	0.063875	1	650	2	-0.98386			650
KIAA1244	6	0.62795	0.37857	0.501744	16540	1	1.7009	2.09138	0.0081025	1.19467	0.063875	1	651	4	1.7009			651
TRIM14	6	0.53983	0.28711	0.408498	15419	2	0.69521	2.09084	0.0081126	1.19467	0.063875	1	652	2	0.69521			652
C1orf110	6	0.83655	0.58759	0.685064	18774	2	0.72695	2.08914	0.0081444	1.19467	0.063875	1	653	3	0.72695			653
CHERP	6	0.55446	0.31205	0.435272	15686	3	0.91697	2.08907	0.0081458	1.19467	0.063875	1	654	3	0.91697			654
PRSS27	6	0.99682	0.97027	1	20822	0	1.2656	2.08857	0.0081551	1.19467	0.063875	1	655	4	1.2656			655
C19orf70	6	0.25908	0.14429	0.298641	10526	2	1.0586	2.08656	0.0081929	1.18911	0.064698	1	656	3	1.0586			656
HOXB4	6	0.65048	0.38707	0.505615	16748	1	1.9209	2.08574	0.0082085	1.18911	0.064698	1	657	4	1.9209			657
CASC4	6	0.89398	0.6703	0.762344	19255	1	1.3722	2.08491	0.0082241	1.1891	0.064699	1	658	3	1.3722			658
MMEL1	6	0.97969	0.86071	0.927408	20379	0	1.7522	2.08436	0.0082345	1.1891	0.064699	1	659	4	1.7522			659
RGS11	6	0.82177	0.55193	0.650541	18577	2	0.70474	2.084	0.0082413	1.1891	0.064699	1	660	3	0.70474			660
SLC35B3	6	0.96467	0.78151	0.856558	20031	1	1.7703	2.08341	0.0082526	1.18764	0.064917	1	661	4	1.7703			661
BFSP2	6	0.9835	0.87913	0.943036	20468	0	1.6615	2.08285	0.0082632	1.18764	0.064917	1	662	4	1.6615			662
UCHL5	6	0.60868	0.37106	0.496057	16366	2	1.8768	2.08265	0.008267	1.18764	0.064917	1	663	4	1.8768			663
INTS8	6	0.56924	0.32794	0.450606	15938	3	-0.19401	2.08146	0.0082898	1.18764	0.064917	1	664	2	-0.19401			664
MAPK4	6	0.99701	0.97273	1	20830	0	1.9532	2.08015	0.0083148	1.18617	0.065137	1	665	4	1.9532			665
KREMEN1	6	0.8335	0.57892	0.676467	18733	2	1.3027	2.0801	0.0083157	1.18617	0.065137	1	666	3	1.3027			666
PLXNB2	6	0.3281	0.1808	0.328273	11894	2	0.12492	2.07893	0.0083382	1.1843	0.065419	1	667	2	0.12492			667
FAM186A	6	0.54647	0.29992	0.423145	15535	3	0.90037	2.07765	0.0083628	1.1843	0.065419	1	668	3	0.90037			668
PGAM5	6	0.42508	0.2153	0.345743	13508	1	1.6588	2.07753	0.008365	1.1843	0.065419	1	669	4	1.6588			669
C20orf85	6	0.89591	0.67293	0.764743	19267	1	1.7501	2.0773	0.0083696	1.1843	0.065419	1	670	4	1.7501			670
FAM212A	6	0.79209	0.5152	0.619548	18215	2	1.8578	2.07651	0.0083848	1.1843	0.065419	1	671	4	1.8578			671
CLPTM1L	6	0.66585	0.39863	0.516175	16904	2	0.18155	2.07391	0.0084351	1.1843	0.065419	1	672	2	0.18155			672
C2orf83	6	0.89281	0.6703	0.762344	19248	1	1.7936	2.0739	0.0084352	1.1843	0.065419	1	673	4	1.7936			673
hsa-mir-635	4	0.17817	0.095281	0.247725	8216	1	0.65507	2.07334	0.0084462	1.36868	0.042788	1	674	2	0.65507			674
RBM4B	6	0.5321	0.28218	0.404143	15284	3	0.0046579	2.07142	0.0084836	1.18008	0.066057	1	675	2	0.0046579			675
ACAD8	6	0.22041	0.11762	0.272317	9469	3	0.46948	2.07142	0.0084836	1.18008	0.066057	1	676	3	0.46948			676
CCDC132	6	0.71241	0.43306	0.545963	17358	1	1.6641	2.07137	0.0084846	1.18008	0.066057	1	677	4	1.6641			677
HAUS7	6	0.70817	0.43202	0.545963	17302	1	1.7454	2.06918	0.0085274	1.17822	0.06634	1	678	4	1.7454			678
hsa-mir-1827	4	0.49208	0.26007	0.390211	14631	2	0.98762	2.06763	0.008558	1.36376	0.043275	1	679	2	0.98762			679
C15orf40	6	0.96288	0.77884	0.855386	20000	1	1.6829	2.06735	0.0085634	1.17664	0.066582	1	680	4	1.6829			680
IRX5	6	0.80507	0.52585	0.626582	18371	2	1.6945	2.06673	0.0085758	1.17664	0.066582	1	681	4	1.6945			681
YBX3	6	0.36004	0.18771	0.330131	12415	2	1.2767	2.06658	0.0085786	1.17664	0.066582	1	682	3	1.2767			682
UBXN11	6	0.4064	0.20508	0.338974	13182	1	1.0674	2.06649	0.0085805	1.17664	0.066582	1	683	3	1.0674			683
NONO	6	0.79905	0.52026	0.62324	18293	2	1.1551	2.06535	0.008603	1.17664	0.066582	1	684	3	1.1551			684
TRIM21	6	0.7786	0.4993	0.605146	18054	2	0.80074	2.06425	0.0086249	1.17664	0.066582	1	685	2	0.80074			685
CCDC96	6	0.25153	0.14032	0.295855	10339	4	-1.0959	2.06404	0.0086289	1.17664	0.066582	1	686	1	-1.0959			686
hsa-mir-1206	1	0.99133	0.99401	1	20671	0	4.2451	2.06187	0.0086723	2.22267	0.0059887	1	687	1	4.2451			687
CHRM4	6	0.63308	0.38207	0.503233	16586	1	1.7416	2.06045	0.0087007	1.17042	0.067543	1	688	4	1.7416			688
WRN	6	0.54342	0.29396	0.415601	15491	1	1.9128	2.05845	0.0087408	1.17041	0.067544	1	689	4	1.9128			689
C9orf69	6	0.31102	0.1784	0.328273	11596	1	0.99375	2.05821	0.0087456	1.17041	0.067544	1	690	3	0.99375			690
CYLC1	5	0.66602	0.3964	0.514613	16907	2	2.149	2.05787	0.0087524	1.21842	0.060475	1	691	3	2.149			691
NAGA	6	0.29509	0.17226	0.327957	11346	2	1.1757	2.05679	0.0087742	1.16852	0.067839	1	692	3	1.1757			692
CUBN	6	0.93576	0.71525	0.799521	19635	1	1.8757	2.05536	0.0088031	1.16852	0.067839	1	693	4	1.8757			693
PPM1B	6	0.40126	0.20398	0.338974	13087	2	0.39243	2.0544	0.0088226	1.16852	0.067839	1	694	2	0.39243			694
hsa-mir-3194	4	0.82963	0.5453	0.644708	18679	1	0.30822	2.05384	0.008834	1.3532	0.04434	1	695	1	0.30822			695
CASP2	6	0.23534	0.12321	0.272317	9890	2	1.7698	2.05295	0.0088522	1.16474	0.068432	1	696	4	1.7698			696
CHP2	6	0.41141	0.20566	0.338974	13278	3	-0.4956	2.05202	0.0088711	1.16474	0.068432	1	697	2	-0.4956			697
NT5E	6	0.27838	0.15933	0.31293	11044	2	1.7967	2.05171	0.0088774	1.16474	0.068432	1	698	4	1.7967			698
hsa-mir-597	4	0.80106	0.51641	0.6209	18313	1	2.1015	2.05107	0.0088905	1.35078	0.044588	1	699	3	2.1015			699
MANF	6	0.63601	0.38207	0.503233	16621	1	1.103	2.05086	0.0088948	1.16318	0.068678	1	700	3	1.103			700
REEP5	6	0.91632	0.68884	0.777063	19418	1	1.6662	2.04875	0.0089382	1.16126	0.068983	1	701	4	1.6662			701
EMP1	6	0.86255	0.62557	0.718404	19051	1	1.32	2.04843	0.0089448	1.16126	0.068983	1	702	4	1.32			702
KLHDC3	6	0.82214	0.55193	0.650541	18580	2	0.033279	2.04762	0.0089615	1.16126	0.068983	1	703	2	0.033279			703
S100G	6	0.62072	0.37768	0.501744	16466	2	1.045	2.04731	0.0089679	1.16126	0.068983	1	704	3	1.045			704
ZNF135	6	0.73985	0.46582	0.578514	17646	1	1.485	2.04527	0.0090102	1.16125	0.068984	1	705	3	1.485			705
EMD	6	0.99089	0.92146	0.978805	20657	0	1.7124	2.04502	0.0090153	1.16125	0.068984	1	706	3	1.7124			706
hsa-mir-7110	4	0.77684	0.50035	0.606087	18037	1	2.0006	2.04287	0.0090601	1.35078	0.044588	1	707	2	2.0006			707
BABAM1	6	0.0031914	0.00091872	0.039651	485	3	-0.68712	2.04264	0.0090648	1.16125	0.068984	1	708	2	-0.68712			708
DCLK3	6	0.0851	0.052812	0.216471	5141	2	1.9052	2.04209	0.0090764	1.15988	0.069202	1	709	4	1.9052			709
SKA3	6	0.96751	0.79224	0.865626	20098	1	1.4027	2.04175	0.0090835	1.15988	0.069202	1	710	3	1.4027			710
EIF3CL	6	0.99794	0.97795	1	20861	0	1.6235	2.04155	0.0090877	1.15988	0.069202	1	711	4	1.6235			711
ASIP	6	0.16508	0.084934	0.236562	7809	2	1.7772	2.04116	0.0090958	1.15988	0.069203	1	712	4	1.7772			712
KCNK17	6	0.23548	0.12321	0.272317	9896	3	0.7815	2.0369	0.0091855	1.157	0.069662	1	713	3	0.7815			713
C6orf223	6	0.23291	0.12293	0.272317	9835	2	1.4453	2.03668	0.0091901	1.157	0.069662	1	714	3	1.4453			714
ANKRD36	6	0.95259	0.75642	0.836251	19851	1	1.737	2.03638	0.0091965	1.157	0.069662	1	715	4	1.737			715
PTX3	6	0.56462	0.32454	0.447815	15864	1	1.1431	2.03607	0.009203	1.157	0.069662	1	716	4	1.1431			716
CKAP4	6	0.1753	0.087457	0.236562	8119	2	1.3116	2.03574	0.00921	1.157	0.069662	1	717	3	1.3116			717
hsa-mir-6126	4	0.92553	0.731	0.814314	19504	0	1.1538	2.03519	0.0092216	1.34779	0.044896	1	718	2	1.1538			718
SERTAD2	6	0.52234	0.27664	0.400618	15132	3	-0.27907	2.03346	0.0092584	1.157	0.069663	1	719	2	-0.27907			719
GPR123	6	0.66689	0.39956	0.516175	16913	2	1.5183	2.03301	0.0092681	1.157	0.069663	1	720	3	1.5183			720
CROCC	6	0.82787	0.56343	0.661571	18653	2	1.8406	2.03284	0.0092717	1.157	0.069663	1	721	4	1.8406			721
KIAA0226L	6	0.13639	0.069893	0.21867	6906	1	1.9292	2.03091	0.009313	1.15509	0.069969	1	722	4	1.9292			722
FLRT3	6	0.25735	0.14398	0.298287	10480	2	0.73206	2.03027	0.0093268	1.15509	0.069969	1	723	3	0.73206			723
ZNF35	6	0.21423	0.11685	0.272317	9294	3	-0.77237	2.02974	0.0093381	1.15509	0.069969	1	724	2	-0.77237			724
SIGLECL1	6	0.38483	0.19361	0.330131	12806	2	0.99337	2.02899	0.0093542	1.15509	0.069969	1	725	3	0.99337			725
RALGPS1	6	0.60762	0.37106	0.496057	16351	2	-0.16689	2.02895	0.0093552	1.15509	0.069969	1	726	1	-0.16689			726
VPREB3	6	0.5092	0.26917	0.395144	14905	1	1.8861	2.02846	0.0093656	1.15509	0.069969	1	727	4	1.8861			727
hsa-mir-1468	4	0.54744	0.3067	0.430494	15548	1	2.0321	2.02734	0.0093899	1.33719	0.046005	1	728	3	2.0321			728
MTUS1	6	0.14046	0.07088	0.21867	7036	2	-0.022606	2.0267	0.0094037	1.15098	0.070635	1	729	2	-0.022606			729
CNTNAP4	6	0.25978	0.14859	0.306573	10548	3	0.92921	2.02612	0.0094162	1.14896	0.070964	1	730	3	0.92921			730
OR51B6	6	0.88634	0.66632	0.759666	19203	1	1.6227	2.02587	0.0094218	1.14896	0.070964	1	731	4	1.6227			731
AMPD3	6	0.29733	0.17226	0.327957	11377	2	1.7669	2.02525	0.0094351	1.14896	0.070965	1	732	4	1.7669			732
UBAP2	6	0.9357	0.71525	0.799521	19632	1	0.11601	2.02447	0.0094521	1.14896	0.070965	1	733	2	0.11601			733
UHMK1	6	0.65802	0.39127	0.508585	16825	2	1.6245	2.02349	0.0094734	1.14727	0.071241	1	734	4	1.6245			734
hsa-mir-4260	4	0.16495	0.086139	0.236562	7806	1	2.1065	2.02242	0.0094968	1.33172	0.046589	1	735	3	2.1065			735
OPN1SW	6	0.77278	0.49318	0.600959	17991	2	1.0439	2.02225	0.0095005	1.14726	0.071242	1	736	3	1.0439			736
LRFN5	6	0.64336	0.38298	0.503233	16679	2	1.3439	2.02186	0.0095091	1.14726	0.071242	1	737	4	1.3439			737
GATSL1	6	0.70813	0.43202	0.545963	17301	2	0.30724	2.02108	0.0095263	1.14726	0.071242	1	738	2	0.30724			738
HSD17B4	6	0.53178	0.28218	0.404143	15279	3	-0.19124	2.02005	0.0095489	1.14426	0.071736	1	739	1	-0.19124			739
STARD8	6	0.48464	0.2493	0.377228	14497	1	1.605	2.01854	0.009582	1.14426	0.071736	1	740	4	1.605			740
C2orf62	6	0.39736	0.20343	0.338974	13029	3	0.59506	2.01815	0.0095906	1.14426	0.071736	1	741	3	0.59506			741
hsa-mir-450a-2	4	0.080352	0.046086	0.216471	4977	1	1.9496	2.01791	0.0095959	1.33172	0.046589	1	742	3	1.9496			742
TSPAN6	6	0.7743	0.49747	0.6049	18013	2	1.1706	2.01785	0.0095973	1.14426	0.071736	1	743	3	1.1706			743
POF1B	6	0.52009	0.27442	0.398717	15090	2	1.7061	2.01763	0.0096022	1.14426	0.071736	1	744	4	1.7061			744
PRDM12	6	0.32415	0.17959	0.328273	11833	2	1.6248	2.01483	0.0096642	1.14265	0.072003	1	745	3	1.6248			745
hsa-mir-4801	3	0.99027	0.96786	1	20634	0	2.1516	2.01207	0.0097259	1.30655	0.049369	1	746	3	2.1516			746
DTX2	6	0.088476	0.053015	0.216471	5263	4	-1.9174	2.01199	0.0097277	1.14265	0.072003	1	747	2	-1.9174			747
SMIM13	6	0.14868	0.076852	0.227462	7295	4	-1.7548	2.01133	0.0097425	1.14265	0.072003	1	748	2	-1.7548			748
MGAT4A	6	0.073865	0.051376	0.216471	4699	4	-1.0292	2.00967	0.0097798	1.1407	0.072327	1	749	2	-1.0292			749
FAM221B	6	0.93777	0.72189	0.806374	19654	1	1.6135	2.00952	0.0097832	1.1407	0.072327	1	750	4	1.6135			750
BIN1	6	0.035234	0.034026	0.216471	2752	1	0.35685	2.00918	0.0097908	1.1407	0.072327	1	751	2	0.35685			751
CALCOCO2	6	0.78089	0.4993	0.605146	18084	1	1.8854	2.00801	0.0098173	1.1407	0.072327	1	752	4	1.8854			752
PAM	6	0.89656	0.67293	0.764743	19271	1	0.30003	2.00704	0.0098392	1.1407	0.072327	1	753	2	0.30003			753
TLDC1	6	0.93026	0.71262	0.797766	19563	1	1.6872	2.00544	0.0098755	1.13906	0.072601	1	754	4	1.6872			754
SDE2	6	0.025271	0.010027	0.101883	2158	1	0.18154	2.0053	0.0098786	1.13906	0.072601	1	755	2	0.18154			755
MT1E	6	0.65133	0.38707	0.505615	16757	2	0.93404	2.00505	0.0098844	1.13906	0.072601	1	756	3	0.93404			756
hsa-mir-514b	4	0.97607	0.89386	0.955887	20292	0	1.9638	2.005	0.0098855	1.31668	0.04823	1	757	3	1.9638			757
BCKDHB	6	0.82085	0.54866	0.647417	18566	1	0.89868	2.00491	0.0098876	1.13906	0.072601	1	758	3	0.89868			758
TARS	6	0.11042	0.065816	0.21867	6053	3	-1.2441	2.00068	0.0099844	1.13906	0.072601	1	759	2	-1.2441			759
ALG3	6	0.2023	0.10455	0.254449	8950	2	1.7024	2.00055	0.0099874	1.13906	0.072601	1	760	4	1.7024			760
WWC1	6	0.46209	0.2319	0.359818	14124	3	-0.16515	1.99857	0.010033	1.13906	0.072601	1	761	2	-0.16515			761
LRRC37B	6	0.20408	0.10517	0.254449	8997	2	1.7497	1.99831	0.010039	1.13906	0.072601	1	762	4	1.7497			762
KLK7	6	0.43048	0.2153	0.345743	13595	2	1.5749	1.9977	0.010053	1.13906	0.072601	1	763	3	1.5749			763
COX10	6	0.1307	0.069557	0.21867	6731	3	-0.4414	1.9965	0.010081	1.13906	0.072601	1	764	2	-0.4414			764
HS1BP3	6	0.53148	0.28218	0.404143	15277	3	0.44031	1.99615	0.010089	1.13906	0.072601	1	765	3	0.44031			765
FURIN	6	0.14001	0.070746	0.21867	7022	3	0.83582	1.99598	0.010093	1.13906	0.072601	1	766	3	0.83582			766
hsa-mir-609	4	0.9942	0.97165	1	20765	0	2.1228	1.99439	0.01013	1.31192	0.048762	1	767	3	2.1228			767
FADD	6	0.88238	0.65841	0.751705	19163	1	0.44786	1.99311	0.01016	1.13906	0.072601	1	768	2	0.44786			768
MOGS	6	0.78687	0.50616	0.610649	18149	1	0.47923	1.99234	0.010178	1.13703	0.072941	1	769	2	0.47923			769
GALR1	6	0.61341	0.37353	0.498901	16400	2	0.71135	1.99161	0.010195	1.13703	0.072941	1	770	2	0.71135			770
RARA	6	0.72813	0.4499	0.562346	17518	2	0.42484	1.99029	0.010226	1.13703	0.072941	1	771	2	0.42484			771
AFAP1L2	6	0.92913	0.70734	0.793717	19553	1	1.2249	1.99008	0.010231	1.13703	0.072941	1	772	3	1.2249			772
CCIN	6	0.98391	0.88324	0.946928	20481	0	1.6664	1.99	0.010233	1.13703	0.072941	1	773	4	1.6664			773
ACPT	6	0.88761	0.66897	0.762344	19211	1	1.3346	1.98683	0.010308	1.13352	0.073532	1	774	3	1.3346			774
TGIF1	6	0.40145	0.20398	0.338974	13096	3	-0.43328	1.98619	0.010323	1.13352	0.073532	1	775	1	-0.43328			775
LY96	6	0.67113	0.39956	0.516175	16969	2	1.6256	1.98603	0.010327	1.13352	0.073532	1	776	4	1.6256			776
OR5D16	6	0.7554	0.48648	0.598073	17813	2	1.6218	1.98569	0.010335	1.13352	0.073532	1	777	3	1.6218			777
SLC5A8	6	0.16077	0.08003	0.228576	7681	2	1.6163	1.98531	0.010344	1.13352	0.073532	1	778	4	1.6163			778
RASSF2	6	0.80677	0.52585	0.626582	18387	2	1.0116	1.98523	0.010346	1.13352	0.073532	1	779	3	1.0116			779
hsa-mir-610	4	0.49136	0.26007	0.390211	14620	2	0.26756	1.98364	0.010384	1.29466	0.050739	1	780	2	0.26756			780
MX2	6	0.20987	0.11081	0.263946	9169	3	-0.043164	1.98351	0.010387	1.13352	0.073532	1	781	3	-0.043164			781
MUC1	6	0.31855	0.17923	0.328273	11734	3	-0.59182	1.98309	0.010397	1.13352	0.073532	1	782	2	-0.59182			782
KIAA1731	6	0.79089	0.51043	0.614716	18195	2	1.2194	1.98267	0.010407	1.13189	0.073809	1	783	3	1.2194			783
RNF222	6	0.40044	0.20398	0.338974	13070	2	1.3126	1.98234	0.010415	1.13189	0.073809	1	784	3	1.3126			784
PGLS	6	0.90481	0.67953	0.770522	19326	1	1.4171	1.98213	0.01042	1.13189	0.073809	1	785	3	1.4171			785
hsa-mir-196a-2	4	0.41125	0.20183	0.338974	13274	1	2.0725	1.98142	0.010437	1.29465	0.05074	1	786	3	2.0725			786
LIPI	6	0.16466	0.084933	0.236562	7799	1	1.9058	1.98001	0.010471	1.13189	0.073809	1	787	4	1.9058			787
hsa-mir-3153	4	0.099992	0.054232	0.21867	5688	3	-2.086	1.9796	0.010481	1.29229	0.051017	1	788	1	-2.086			788
VDAC1	6	0.0025587	0.00085366	0.039651	426	3	-2.9548	1.97885	0.010499	1.13189	0.073809	1	789	2	-2.9548			789
C17orf99	6	0.66601	0.39863	0.516175	16906	2	1.6147	1.97877	0.010501	1.13189	0.073809	1	790	4	1.6147			790
LOC100129520	6	0.96698	0.79094	0.864553	20082	1	1.7693	1.97848	0.010508	1.1303	0.07408	1	791	4	1.7693			791
LOC643355	6	0.79832	0.52026	0.62324	18283	1	1.8575	1.97778	0.010525	1.1303	0.07408	1	792	4	1.8575			792
PSD	6	0.97302	0.82259	0.893843	20209	1	1.6803	1.9772	0.010539	1.1303	0.07408	1	793	4	1.6803			793
RBBP8NL	6	0.010864	0.0078379	0.101883	1215	2	1.6478	1.97646	0.010557	1.13029	0.074081	1	794	4	1.6478			794
CHIT1	6	0.43228	0.2153	0.345743	13623	1	1.7542	1.97642	0.010558	1.13029	0.074081	1	795	4	1.7542			795
LILRA2	6	0.59633	0.36696	0.493104	16274	1	1.6257	1.97625	0.010562	1.13029	0.074081	1	796	4	1.6257			796
SLC25A37	6	0.83364	0.57893	0.676467	18736	2	0.46665	1.97613	0.010565	1.13029	0.074081	1	797	2	0.46665			797
hsa-mir-4509-1	4	0.98958	0.95059	1	20612	0	2.2112	1.97445	0.010606	1.28717	0.051622	1	798	3	2.2112			798
hsa-mir-4509-3	4	0.98958	0.95059	1	20613	0	2.2112	1.97445	0.010606	1.28717	0.051622	1	799	3	2.2112			799
UBXN4	6	0.11657	0.066712	0.21867	6242	3	-0.89086	1.97416	0.010613	1.1283	0.074421	1	800	2	-0.89086			800
AP4M1	6	0.89278	0.6703	0.762344	19247	1	1.8481	1.97412	0.010614	1.1283	0.074421	1	801	4	1.8481			801
KDM3B	6	0.41466	0.20679	0.339812	13334	2	1.796	1.97322	0.010636	1.1283	0.074421	1	802	4	1.796			802
PRRC1	6	0.52465	0.27748	0.40083	15173	3	-0.12894	1.97269	0.010649	1.1283	0.074421	1	803	2	-0.12894			803
C10orf90	6	0.092527	0.058565	0.21867	5402	3	-0.3064	1.97216	0.010662	1.1283	0.074422	1	804	2	-0.3064			804
MPHOSPH8	6	0.28569	0.1666	0.322499	11181	2	1.8246	1.97184	0.01067	1.1283	0.074422	1	805	4	1.8246			805
HLA-B	6	0.98989	0.91771	0.975912	20626	0	1.5023	1.97033	0.010707	1.1283	0.074422	1	806	3	1.5023			806
SPI1	6	0.4635	0.2319	0.359818	14145	2	0.87394	1.97021	0.01071	1.1283	0.074422	1	807	2	0.87394			807
PRSS23	6	0.61772	0.37768	0.501744	16428	2	1.6268	1.97005	0.010714	1.1283	0.074422	1	808	4	1.6268			808
YTHDC1	6	0.012449	0.0081428	0.101883	1333	3	0.014954	1.96972	0.010722	1.1283	0.074422	1	809	2	0.014954			809
PSMC6	6	0.52381	0.27664	0.400618	15154	2	-0.15767	1.969	0.01074	1.12672	0.074693	1	810	2	-0.15767			810
ZFP42	6	0.8235	0.55486	0.653717	18597	1	0.66234	1.96827	0.010758	1.12671	0.074694	1	811	1	0.66234			811
hsa-mir-1193	4	0.48639	0.25734	0.386804	14532	1	1.777	1.9677	0.010772	1.28716	0.051623	1	812	3	1.777			812
AANAT	6	0.99632	0.96539	1	20806	0	1.6755	1.96698	0.01079	1.12286	0.07536	1	813	4	1.6755			813
C3orf38	6	0.86777	0.6359	0.729236	19073	1	0.28669	1.96629	0.010807	1.12081	0.075717	1	814	2	0.28669			814
CDC6	6	0.16162	0.08003	0.228576	7708	1	1.591	1.96593	0.010816	1.12081	0.075717	1	815	3	1.591			815
SNX25	6	0.64135	0.38298	0.503233	16667	1	1.5487	1.96545	0.010828	1.1208	0.075718	1	816	4	1.5487			816
LOC100130348	6	0.63846	0.38298	0.503233	16641	2	1.6252	1.96469	0.010847	1.1208	0.075718	1	817	4	1.6252			817
ZNF629	6	0.36769	0.19123	0.330131	12549	3	0.68576	1.96341	0.010879	1.11883	0.076062	1	818	3	0.68576			818
GMCL1	6	0.98942	0.91316	0.972346	20606	0	1.6477	1.96317	0.010885	1.11883	0.076062	1	819	4	1.6477			819
C17orf66	6	0.99694	0.97245	1	20828	0	1.5825	1.96265	0.010898	1.11883	0.076062	1	820	3	1.5825			820
ILVBL	6	0.81236	0.53744	0.637471	18467	2	1.1654	1.96245	0.010903	1.11883	0.076062	1	821	3	1.1654			821
PRKCD	6	0.98529	0.88999	0.952257	20513	0	0.89894	1.96241	0.010904	1.11883	0.076062	1	822	3	0.89894			822
WBP2NL	6	0.11484	0.066261	0.21867	6196	2	0.89142	1.96218	0.01091	1.11883	0.076062	1	823	3	0.89142			823
GAS6	6	0.47424	0.24248	0.371139	14326	1	1.7344	1.96146	0.010928	1.11883	0.076062	1	824	4	1.7344			824
VWA5B2	6	0.76715	0.49199	0.600133	17936	2	-0.25438	1.95975	0.010971	1.11883	0.076062	1	825	2	-0.25438			825
VRTN	6	0.20854	0.10565	0.254449	9127	1	1.0739	1.95861	0.011	1.11883	0.076063	1	826	3	1.0739			826
ANGPT2	6	0.54274	0.29308	0.415376	15476	2	1.0885	1.95794	0.011017	1.11883	0.076063	1	827	3	1.0885			827
RBAK-LOC389458	6	0.011338	0.0078659	0.101883	1248	1	1.5263	1.95782	0.01102	1.11883	0.076063	1	828	4	1.5263			828
TMEM249	6	0.99002	0.91771	0.975912	20632	0	1.8526	1.95762	0.011025	1.11883	0.076063	1	829	4	1.8526			829
RWDD4	6	0.18873	0.099164	0.254449	8523	3	0.18167	1.95672	0.011048	1.11883	0.076063	1	830	3	0.18167			830
PRSS48	6	0.19214	0.10102	0.254449	8628	2	1.7505	1.95589	0.011069	1.11883	0.076063	1	831	4	1.7505			831
hsa-mir-644a	4	0.9805	0.91196	0.971255	20393	0	2.0176	1.95589	0.011069	1.27686	0.052862	1	832	3	2.0176			832
EXOC3	6	0.49354	0.26198	0.391475	14652	1	1.7979	1.95558	0.011077	1.11883	0.076063	1	833	4	1.7979			833
CD28	6	0.71361	0.43306	0.545963	17375	2	0.036551	1.95495	0.011093	1.11717	0.076353	1	834	2	0.036551			834
CSNK2A2	6	0.0063119	0.0072492	0.101883	795	4	-3.4594	1.95479	0.011097	1.11717	0.076353	1	835	1	-3.4594			835
hsa-mir-6766	4	0.2868	0.14618	0.3024	11202	2	-0.31464	1.95366	0.011126	1.27686	0.052862	1	836	2	-0.31464			836
ZPLD1	6	0.52866	0.28049	0.403794	15237	1	0.85525	1.95292	0.011145	1.11717	0.076354	1	837	2	0.85525			837
CHRNE	6	0.48965	0.25983	0.389979	14591	2	1.6088	1.95206	0.011167	1.11554	0.07664	1	838	4	1.6088			838
HOXB3	6	0.27274	0.15817	0.31293	10917	2	1.0946	1.95175	0.011175	1.11554	0.07664	1	839	3	1.0946			839
SSB	6	0.92186	0.69411	0.781357	19469	1	1.8961	1.95152	0.011181	1.11554	0.07664	1	840	4	1.8961			840
TRMT44	6	0.31574	0.17874	0.328273	11678	2	1.7018	1.95129	0.011187	1.11554	0.07664	1	841	4	1.7018			841
TCP10L2	6	0.72498	0.44771	0.56056	17496	1	0.80448	1.95105	0.011193	1.11554	0.07664	1	842	3	0.80448			842
KDELR2	6	0.83333	0.57892	0.676467	18730	1	1.4013	1.94966	0.011229	1.11366	0.076973	1	843	4	1.4013			843
TMPRSS13	6	0.92848	0.706	0.792303	19548	1	0.99383	1.94846	0.01126	1.11366	0.076973	1	844	3	0.99383			844
ZNF534	6	0.54416	0.29396	0.415601	15502	3	0.11767	1.94731	0.01129	1.11366	0.076973	1	845	1	0.11767			845
NT5C1B-RDH14	6	0.98305	0.87705	0.941211	20458	0	1.5601	1.94627	0.011317	1.11173	0.077317	1	846	4	1.5601			846
TMEM254	6	0.027557	0.016307	0.148586	2283	3	-1.5772	1.94546	0.011338	1.11172	0.077318	1	847	2	-1.5772			847
XK	6	0.063842	0.048837	0.216471	4241	4	-2.4652	1.94359	0.011387	1.11005	0.077616	1	848	1	-2.4652			848
TEKT1	6	0.52127	0.27442	0.398717	15115	2	1.0088	1.9431	0.0114	1.11005	0.077616	1	849	3	1.0088			849
INPP4A	6	0.77473	0.49747	0.6049	18016	2	1.2394	1.94264	0.011412	1.10808	0.077969	1	850	3	1.2394			850
LSM14A	6	0.87573	0.64649	0.739415	19131	1	1.7244	1.9426	0.011413	1.10808	0.077969	1	851	4	1.7244			851
LAMB2	6	0.50952	0.26917	0.395144	14909	2	1.4189	1.94252	0.011415	1.10808	0.077969	1	852	3	1.4189			852
SLC22A5	6	0.77893	0.4993	0.605146	18057	1	1.6072	1.94157	0.01144	1.10808	0.077969	1	853	4	1.6072			853
GRM1	6	0.50568	0.26771	0.395144	14855	3	0.71051	1.94085	0.011459	1.10808	0.077969	1	854	3	0.71051			854
HDLBP	6	0.98798	0.906	0.966655	20564	0	1.7708	1.94063	0.011465	1.10808	0.077969	1	855	4	1.7708			855
EEF1A2	6	0.75303	0.48528	0.59706	17791	1	0.9534	1.93994	0.011483	1.10808	0.077969	1	856	3	0.9534			856
ENAH	6	0.86356	0.62687	0.719713	19060	1	1.5996	1.93964	0.011491	1.10808	0.077969	1	857	4	1.5996			857
AFAP1L1	6	0.47424	0.24248	0.371139	14325	2	1.7944	1.93911	0.011505	1.10609	0.078327	1	858	4	1.7944			858
LCORL	6	0.85132	0.61187	0.705666	18961	2	1.5575	1.93877	0.011514	1.10609	0.078327	1	859	4	1.5575			859
KCNK1	6	0.6209	0.37768	0.501744	16470	2	0.29078	1.9381	0.011532	1.10608	0.078328	1	860	2	0.29078			860
CYP3A7-CYP3AP1	6	0.34334	0.18392	0.328273	12141	2	0.76057	1.93746	0.011549	1.104	0.078705	1	861	3	0.76057			861
CYP3A7	6	0.97877	0.85591	0.922909	20358	0	0.76057	1.93746	0.011549	1.104	0.078705	1	862	3	0.76057			862
ZNF581	6	0.12804	0.069556	0.21867	6644	2	1.473	1.93633	0.011579	1.10186	0.079094	1	863	3	1.473			863
ASXL3	6	0.11332	0.065914	0.21867	6150	2	-0.10817	1.93629	0.01158	1.10186	0.079094	1	864	2	-0.10817			864
CTNND2	5	0.51696	0.28361	0.404906	15043	2	-0.053633	1.93577	0.011594	1.13446	0.073374	1	865	1	-0.053633			865
DNAH5	6	0.34891	0.18445	0.328273	12222	1	1.6395	1.93517	0.01161	1.10186	0.079094	1	866	4	1.6395			866
CDADC1	6	0.99228	0.93292	0.988925	20695	0	1.768	1.93453	0.011627	1.10186	0.079094	1	867	4	1.768			867
BRD1	6	0.75888	0.48957	0.598883	17847	2	0.0067436	1.93449	0.011628	1.10186	0.079094	1	868	1	0.0067436			868
CARS	6	0.75751	0.48836	0.598883	17836	1	1.2493	1.93412	0.011638	1.10185	0.079095	1	869	3	1.2493			869
hsa-mir-4790	3	0.98834	0.96241	1	20577	0	1.4708	1.93315	0.011664	1.21312	0.061218	1	870	3	1.4708			870
ZNF827	6	0.91683	0.68884	0.777063	19421	1	1.5199	1.93274	0.011675	1.10185	0.079095	1	871	4	1.5199			871
VMO1	6	0.43861	0.21854	0.348463	13722	3	-0.12342	1.93267	0.011677	1.10185	0.079095	1	872	2	-0.12342			872
FZD1	6	0.17341	0.087329	0.236562	8067	4	-1.5177	1.93241	0.011684	1.10185	0.079095	1	873	2	-1.5177			873
PCDHB15	6	0.45435	0.2292	0.359698	13986	2	1.0373	1.93193	0.011697	1.10185	0.079095	1	874	3	1.0373			874
SLC51B	6	0.24469	0.13511	0.290708	10153	3	-0.57429	1.93089	0.011725	1.09988	0.079455	1	875	1	-0.57429			875
KCNIP2	6	0.99904	0.98987	1	20892	0	1.6912	1.92978	0.011755	1.09793	0.079813	1	876	4	1.6912			876
TIMP2	6	0.36707	0.19079	0.330131	12532	2	1.4272	1.92919	0.011771	1.09793	0.079813	1	877	3	1.4272			877
EYA2	6	0.17635	0.092386	0.24553	8154	3	-0.95994	1.92911	0.011773	1.09793	0.079813	1	878	2	-0.95994			878
hsa-mir-146b	4	0.75848	0.4842	0.596544	17844	1	2.0771	1.92668	0.011839	1.25554	0.055521	1	879	3	2.0771			879
ASAH1	6	0.24288	0.13482	0.290538	10101	2	1.2368	1.9261	0.011855	1.09792	0.079814	1	880	4	1.2368			880
hsa-mir-4510	3	0.33569	0.16512	0.322499	12022	2	-0.97336	1.92559	0.011869	1.20207	0.062795	1	881	1	-0.97336			881
ASS1	6	0.9091	0.68354	0.773465	19367	1	1.5787	1.92493	0.011887	1.09383	0.080569	1	882	4	1.5787			882
STRBP	6	0.87498	0.64649	0.739415	19128	1	1.5477	1.92493	0.011887	1.09383	0.080569	1	883	3	1.5477			883
SLC25A29	6	0.91054	0.68484	0.774296	19376	1	0.95733	1.92402	0.011912	1.09182	0.080943	1	884	3	0.95733			884
TPM1	6	0.20704	0.10565	0.254449	9087	1	1.6421	1.9238	0.011918	1.09182	0.080943	1	885	4	1.6421			885
SLC7A9	5	0.60629	0.34235	0.46577	16340	1	2.0427	1.92343	0.011928	1.12084	0.075712	1	886	3	2.0427			886
RGS21	6	0.3636	0.19035	0.330131	12475	1	1.6043	1.9227	0.011948	1.09182	0.080943	1	887	4	1.6043			887
ZNF286B	6	0.25216	0.14032	0.295855	10350	3	-0.044092	1.92205	0.011966	1.09029	0.081229	1	888	2	-0.044092			888
B3GAT1	6	0.1205	0.06739	0.21867	6395	4	-1.3322	1.92194	0.011969	1.09029	0.081229	1	889	2	-1.3322			889
COLEC10	6	0.65321	0.38707	0.505615	16780	1	0.66619	1.92104	0.011994	1.09029	0.081229	1	890	2	0.66619			890
hsa-mir-664b	4	0.95052	0.79976	0.872408	19825	0	2.0962	1.92042	0.012011	1.25098	0.056108	1	891	3	2.0962			891
hsa-mir-6769b	3	0.98799	0.96102	1	20565	0	1.6285	1.92031	0.012014	1.20001	0.063094	1	892	3	1.6285			892
TMEM258	6	0.24739	0.13787	0.294389	10218	3	-0.52601	1.92028	0.012015	1.09029	0.081229	1	893	1	-0.52601			893
BZW2	6	0.99418	0.94615	0.999753	20764	0	1.8475	1.91966	0.012032	1.09029	0.081229	1	894	4	1.8475			894
CCDC30	6	0.99216	0.93228	0.988763	20692	0	1.8578	1.91905	0.012049	1.09028	0.08123	1	895	4	1.8578			895
MAP10	6	0.97014	0.80279	0.875151	20139	1	1.6971	1.91901	0.01205	1.09028	0.08123	1	896	4	1.6971			896
SNTA1	6	0.29142	0.16786	0.322499	11276	2	0.15708	1.91854	0.012063	1.09028	0.08123	1	897	2	0.15708			897
CNRIP1	6	0.97695	0.8397	0.907848	20310	0	1.6234	1.9184	0.012067	1.09028	0.08123	1	898	3	1.6234			898
C6orf47	6	0.76829	0.49199	0.600133	17945	2	0.3703	1.91826	0.012071	1.09028	0.08123	1	899	3	0.3703			899
HECTD1	6	0.65778	0.39127	0.508585	16823	2	1.2607	1.91711	0.012103	1.09028	0.08123	1	900	3	1.2607			900
VCX2	6	0.93726	0.71925	0.803591	19651	1	1.5476	1.91689	0.012109	1.09028	0.08123	1	901	3	1.5476			901
HIST1H2AA	6	0.67695	0.40407	0.519921	17028	2	0.66866	1.91689	0.012109	1.09028	0.08123	1	902	2	0.66866			902
NAA11	6	0.059682	0.048191	0.216471	4053	2	1.3522	1.91657	0.012118	1.09028	0.08123	1	903	3	1.3522			903
N4BP2L1	6	0.21261	0.11133	0.263946	9251	3	-0.97356	1.91507	0.01216	1.08811	0.081637	1	904	1	-0.97356			904
HOMER3	6	0.98692	0.90094	0.96219	20544	0	1.8603	1.91336	0.012208	1.08608	0.08202	1	905	4	1.8603			905
SPRR1A	6	0.79903	0.52026	0.62324	18292	2	0.065291	1.91336	0.012208	1.08608	0.08202	1	906	2	0.065291			906
EPRS	6	0.013729	0.0082025	0.101883	1418	3	0.081892	1.91311	0.012215	1.08608	0.08202	1	907	3	0.081892			907
RAD23A	6	0.2201	0.11762	0.272317	9458	2	1.7066	1.91225	0.012239	1.08386	0.08244	1	908	4	1.7066			908
PAQR8	6	0.023287	0.0098714	0.101883	2038	4	-0.95015	1.91186	0.01225	1.08386	0.08244	1	909	2	-0.95015			909
MRPL53	6	0.33852	0.18392	0.328273	12070	2	0.55791	1.91165	0.012256	1.08386	0.08244	1	910	2	0.55791			910
AZIN1	6	0.99826	0.98209	1	20869	0	0.65638	1.90992	0.012305	1.08386	0.08244	1	911	1	0.65638			911
YWHAB	6	0.31004	0.1784	0.328273	11583	3	-0.57621	1.90823	0.012353	1.08386	0.08244	1	912	2	-0.57621			912
ZNF146	6	0.53603	0.28306	0.404143	15364	3	0.41307	1.90686	0.012392	1.08386	0.08244	1	913	3	0.41307			913
MRGPRG	6	0.35936	0.18714	0.330131	12406	2	0.95994	1.90556	0.012429	1.08229	0.082738	1	914	3	0.95994			914
TRPC1	6	0.2932	0.17226	0.327957	11310	3	-0.037966	1.90504	0.012444	1.08229	0.082738	1	915	2	-0.037966			915
TRIM62	6	0.42676	0.2153	0.345743	13533	3	-0.055598	1.90487	0.012449	1.08229	0.082738	1	916	2	-0.055598			916
hsa-mir-1302-8	4	0.54859	0.3067	0.430494	15571	1	1.9025	1.90424	0.012467	1.22105	0.060111	1	917	3	1.9025			917
RGS16	6	0.41341	0.20622	0.339035	13309	2	1.3283	1.90396	0.012475	1.08229	0.082738	1	918	3	1.3283			918
HOXA4	6	0.9406	0.73115	0.814314	19693	1	1.6323	1.90358	0.012486	1.08229	0.082738	1	919	4	1.6323			919
RRBP1	6	0.3153	0.17874	0.328273	11673	2	1.0957	1.90316	0.012498	1.08229	0.082738	1	920	3	1.0957			920
ABHD17C	6	0.98159	0.8686	0.934021	20421	0	1.5972	1.90243	0.012519	1.08229	0.082738	1	921	4	1.5972			921
GDF11	6	0.10996	0.065816	0.21867	6034	2	0.51664	1.90233	0.012522	1.08229	0.082738	1	922	2	0.51664			922
AARD	6	0.58665	0.35775	0.483443	16181	2	1.3725	1.90215	0.012527	1.08229	0.082738	1	923	3	1.3725			923
USO1	6	0.26455	0.15586	0.31293	10683	2	0.00013227	1.90149	0.012546	1.08024	0.08313	1	924	2	0.00013227			924
hsa-let-7c	4	0.84144	0.55654	0.655232	18839	1	1.2846	1.90039	0.012578	1.21896	0.0604	1	925	2	1.2846			925
QSER1	6	0.25152	0.14032	0.295855	10334	3	-0.89247	1.89984	0.012594	1.08024	0.08313	1	926	2	-0.89247			926
C14orf142	6	0.99729	0.97361	1	20843	0	1.7687	1.89977	0.012596	1.08024	0.08313	1	927	4	1.7687			927
ETNK2	6	0.35328	0.18543	0.328273	12309	2	1.6074	1.89661	0.012688	1.07828	0.083507	1	928	3	1.6074			928
MCCC2	6	0.99182	0.9284	0.985078	20683	0	1.6356	1.89654	0.01269	1.07828	0.083507	1	929	4	1.6356			929
GDE1	6	0.22923	0.1212	0.272317	9716	2	0.59079	1.89538	0.012724	1.07828	0.083507	1	930	3	0.59079			930
GPR20	6	0.4118	0.20566	0.338974	13282	2	0.17511	1.89486	0.012739	1.07828	0.083507	1	931	1	0.17511			931
KCNC3	6	0.73956	0.46582	0.578514	17642	2	1.6681	1.89412	0.012761	1.07827	0.083508	1	932	4	1.6681			932
NR1I3	6	0.072932	0.051109	0.216471	4655	4	-2.0174	1.89323	0.012787	1.07827	0.083508	1	933	2	-2.0174			933
GBP7	6	0.44206	0.22328	0.35507	13780	2	1.5683	1.89225	0.012816	1.07827	0.083508	1	934	3	1.5683			934
PCDP1	6	0.98444	0.88616	0.949208	20492	0	1.5546	1.89174	0.012831	1.07827	0.083508	1	935	4	1.5546			935
ASTL	6	0.10853	0.065633	0.21867	5985	3	-0.82867	1.89157	0.012836	1.07827	0.083508	1	936	1	-0.82867			936
KRT37	6	0.29469	0.17226	0.327957	11337	2	1.6826	1.89116	0.012848	1.07827	0.083508	1	937	4	1.6826			937
ZMAT4	6	0.16317	0.084809	0.236562	7751	2	0.33762	1.89049	0.012868	1.07602	0.083943	1	938	2	0.33762			938
SPINK5	6	0.31473	0.1784	0.328273	11659	3	0.21047	1.89025	0.012875	1.07602	0.083943	1	939	2	0.21047			939
hsa-mir-4457	4	0.80909	0.52128	0.624217	18418	1	1.3297	1.89019	0.012877	1.18874	0.064753	1	940	2	1.3297			940
DPH3P1	6	0.59704	0.36696	0.493104	16280	2	0.14203	1.88995	0.012884	1.07602	0.083943	1	941	2	0.14203			941
NPBWR2	6	0.20509	0.1054	0.254449	9025	1	1.182	1.88901	0.012912	1.07602	0.083943	1	942	4	1.182			942
NHLRC4	6	0.58542	0.35577	0.481165	16161	2	1.5212	1.88847	0.012928	1.07446	0.084245	1	943	4	1.5212			943
PITRM1	6	0.04989	0.047111	0.216471	3540	3	-0.59255	1.88833	0.012932	1.07446	0.084245	1	944	2	-0.59255			944
ALDH1B1	6	0.88128	0.65705	0.750467	19156	1	1.2136	1.88739	0.01296	1.07446	0.084245	1	945	3	1.2136			945
ELFN1	6	0.69467	0.42589	0.542417	17193	2	0.51122	1.88673	0.01298	1.07446	0.084245	1	946	2	0.51122			946
GSTP1	6	0.96009	0.77093	0.848349	19950	1	1.4827	1.88646	0.012988	1.07446	0.084245	1	947	4	1.4827			947
HCRTR2	6	0.16607	0.085329	0.236562	7838	2	1.4826	1.88569	0.013011	1.07446	0.084245	1	948	3	1.4826			948
NDEL1	6	0.025759	0.010028	0.101883	2181	4	-2.7137	1.88509	0.013029	1.07446	0.084245	1	949	2	-2.7137			949
GJA5	6	0.3153	0.17874	0.328273	11671	2	1.6098	1.88506	0.01303	1.07446	0.084245	1	950	4	1.6098			950
OR1S2	6	0.77614	0.49747	0.6049	18029	1	1.5292	1.88416	0.013057	1.07446	0.084245	1	951	4	1.5292			951
PCDHB4	6	0.039181	0.034818	0.216471	2957	3	-0.48995	1.88349	0.013077	1.07243	0.084638	1	952	1	-0.48995			952
CEBPA	6	0.59171	0.36452	0.490389	16227	2	0.53209	1.88276	0.013099	1.07243	0.084638	1	953	3	0.53209			953
PUF60	6	0.38567	0.19409	0.330131	12819	2	1.1486	1.8819	0.013125	1.07243	0.084638	1	954	3	1.1486			954
WDR53	6	0.81052	0.53744	0.637471	18441	2	1.5009	1.88002	0.013182	1.07243	0.084638	1	955	3	1.5009			955
STPG1	6	0.69295	0.42396	0.540584	17179	2	1.5364	1.87966	0.013193	1.07243	0.084638	1	956	4	1.5364			956
hsa-mir-7515	4	0.61892	0.37757	0.501744	16447	1	-0.042351	1.87874	0.013221	1.15856	0.069413	1	957	1	-0.042351			957
hsa-mir-128-1	4	0.98188	0.91512	0.973959	20430	0	0.9373	1.87769	0.013253	1.1562	0.069791	1	958	2	0.9373			958
RD3L	6	0.12909	0.069556	0.21867	6680	1	1.6517	1.87729	0.013265	1.07243	0.084639	1	959	4	1.6517			959
SLC7A7	6	0.033836	0.033866	0.216471	2675	4	-1.9237	1.87713	0.01327	1.07243	0.084639	1	960	2	-1.9237			960
hsa-mir-548u	4	0.36279	0.19066	0.330131	12463	1	1.315	1.87661	0.013286	1.1562	0.069791	1	961	2	1.315			961
NECAB3	6	0.25194	0.14032	0.295855	10347	4	-0.53613	1.87641	0.013292	1.07243	0.084639	1	962	2	-0.53613			962
TM4SF4	6	0.74293	0.47467	0.586336	17681	2	1.6061	1.87563	0.013316	1.07243	0.084639	1	963	3	1.6061			963
hsa-mir-216b	4	0.35225	0.18241	0.328273	12293	2	0.073212	1.87559	0.013317	1.1562	0.069791	1	964	1	0.073212			964
PDP1	6	0.0138	0.0082025	0.101883	1423	4	-2.4713	1.87556	0.013318	1.07243	0.084639	1	965	1	-2.4713			965
ZNF268	6	0.99466	0.95265	1	20773	0	1.5331	1.8754	0.013323	1.07243	0.084639	1	966	4	1.5331			966
WDR5	6	0.61245	0.37353	0.498901	16392	2	1.3119	1.87458	0.013348	1.06883	0.085344	1	967	3	1.3119			967
PALLD	6	0.98099	0.86526	0.931393	20402	0	1.516	1.87416	0.013361	1.06883	0.085344	1	968	3	1.516			968
MX1	6	0.06154	0.048493	0.216471	4143	5	-1.0281	1.874	0.013366	1.06883	0.085344	1	969	1	-1.0281			969
OLIG1	6	0.15095	0.07696	0.227462	7368	2	1.5289	1.8738	0.013372	1.06883	0.085344	1	970	4	1.5289			970
ATP13A1	5	0.67742	0.4058	0.521138	17034	1	1.9742	1.87315	0.013392	1.08456	0.082308	1	971	3	1.9742			971
FBL	6	0.030788	0.016596	0.148586	2480	3	-1.7864	1.87241	0.013415	1.06883	0.085344	1	972	2	-1.7864			972
CCSER2	6	0.31864	0.17923	0.328273	11736	1	1.587	1.87179	0.013434	1.06719	0.085667	1	973	4	1.587			973
PAX2	6	0.94468	0.73908	0.821344	19746	1	1.0336	1.87163	0.013439	1.06719	0.085667	1	974	3	1.0336			974
CUL3	6	0.052138	0.047274	0.216471	3660	3	-2.0221	1.87086	0.013463	1.06719	0.085667	1	975	2	-2.0221			975
ATP6V0B	5	0.0038621	0.00094176	0.039651	547	4	-3.7442	1.87012	0.013486	1.07662	0.083827	1	976	1	-3.7442			976
ISX	6	0.23925	0.12852	0.281828	9995	2	1.6137	1.86934	0.01351	1.06718	0.085668	1	977	4	1.6137			977
GBAS	6	0.92306	0.69411	0.781357	19482	1	0.80909	1.86931	0.013511	1.06718	0.085668	1	978	2	0.80909			978
FBXW8	6	0.12211	0.067601	0.21867	6449	3	-1.2166	1.86707	0.013581	1.06491	0.086118	1	979	2	-1.2166			979
TRAF3	6	0.54422	0.29396	0.415601	15504	1	-0.027333	1.86621	0.013608	1.06491	0.086118	1	980	2	-0.027333			980
hsa-mir-6797	4	0.51796	0.28375	0.404978	15058	1	2.1337	1.86589	0.013618	1.12797	0.074479	1	981	3	2.1337			981
hsa-mir-4742	4	0.24146	0.13123	0.286256	10047	2	0.28801	1.86557	0.013628	1.12797	0.074479	1	982	2	0.28801			982
hsa-mir-892c	4	0.61813	0.37757	0.501744	16437	1	0.35032	1.86522	0.013639	1.12797	0.074479	1	983	1	0.35032			983
ADAD1	6	0.40419	0.20508	0.338974	13142	2	1.5179	1.86515	0.013641	1.06342	0.086414	1	984	3	1.5179			984
EIF2AK2	6	0.23851	0.12376	0.272658	9978	1	1.5154	1.8648	0.013652	1.06342	0.086414	1	985	4	1.5154			985
ZP4	6	0.45734	0.23057	0.359818	14040	3	0.2939	1.86468	0.013656	1.06342	0.086414	1	986	3	0.2939			986
TMEM141	6	0.38353	0.19361	0.330131	12786	3	0.58891	1.86461	0.013658	1.06342	0.086414	1	987	3	0.58891			987
KALRN	6	0.99323	0.93793	0.992886	20728	0	1.8272	1.8642	0.013671	1.06342	0.086414	1	988	4	1.8272			988
FGF16	6	0.03094	0.016596	0.148586	2490	2	1.1698	1.86369	0.013687	1.06342	0.086414	1	989	3	1.1698			989
GRIK4	6	0.89967	0.67554	0.767067	19293	1	1.2363	1.86318	0.013703	1.06342	0.086414	1	990	3	1.2363			990
LOC286238	6	0.096367	0.058914	0.21867	5529	2	0.12507	1.86315	0.013704	1.06342	0.086414	1	991	2	0.12507			991
CAMKK1	6	0.8238	0.5562	0.654868	18600	2	1.5619	1.86312	0.013705	1.06342	0.086414	1	992	4	1.5619			992
ARID3C	6	0.034973	0.034026	0.216471	2740	1	1.7735	1.86163	0.013752	1.06342	0.086414	1	993	4	1.7735			993
C2orf57	6	0.25114	0.14032	0.295855	10327	3	-0.38572	1.86163	0.013752	1.06342	0.086414	1	994	1	-0.38572			994
THEG	6	0.6226	0.37857	0.501744	16488	2	1.5868	1.86141	0.013759	1.06342	0.086414	1	995	3	1.5868			995
ACTA1	6	0.80288	0.52455	0.626292	18335	2	1.5911	1.861	0.013772	1.06342	0.086414	1	996	4	1.5911			996
SLC4A3	6	0.63518	0.38207	0.503233	16607	2	0.50842	1.86044	0.01379	1.06342	0.086414	1	997	2	0.50842			997
ACSS3	6	0.81746	0.54304	0.642166	18529	1	1.5823	1.85896	0.013837	1.06342	0.086414	1	998	3	1.5823			998
GAS2L2	6	0.97336	0.82526	0.89577	20217	1	1.3907	1.85874	0.013844	1.06342	0.086414	1	999	3	1.3907			999
RASSF7	6	0.09695	0.058914	0.21867	5557	2	0.66538	1.85858	0.013849	1.06342	0.086414	1	1000	2	0.66538			1000
hsa-mir-3124	4	0.13625	0.0709	0.21867	6903	3	-1.5703	1.85708	0.013897	1.12396	0.07517	1	1001	1	-1.5703			1001
OLFML3	6	0.83979	0.59189	0.688457	18825	2	0.33783	1.85558	0.013945	1.06342	0.086414	1	1002	2	0.33783			1002
hsa-mir-3129	3	0.51481	0.27672	0.400625	15010	1	2.4944	1.85549	0.013948	1.14381	0.071811	1	1003	2	2.4944			1003
CITED2	6	0.93368	0.71262	0.797766	19608	1	1.6903	1.85409	0.013993	1.06342	0.086414	1	1004	4	1.6903			1004
GPR171	6	0.3158	0.17874	0.328273	11679	2	1.0419	1.85372	0.014005	1.06342	0.086414	1	1005	3	1.0419			1005
FAS	6	0.78587	0.5036	0.60864	18137	2	1.4423	1.85356	0.01401	1.06342	0.086414	1	1006	4	1.4423			1006
GHRHR	6	0.75218	0.48334	0.595553	17782	2	0.15142	1.85257	0.014042	1.06342	0.086414	1	1007	2	0.15142			1007
LDOC1L	6	0.93875	0.72851	0.812607	19664	1	1.6513	1.85239	0.014048	1.06342	0.086414	1	1008	3	1.6513			1008
SBF2	6	0.3691	0.19181	0.330131	12578	1	1.4414	1.85214	0.014056	1.06342	0.086414	1	1009	4	1.4414			1009
DCUN1D5	6	0.17003	0.086567	0.236562	7967	4	-1.2125	1.85109	0.01409	1.06342	0.086414	1	1010	1	-1.2125			1010
hsa-mir-4280	4	0.98989	0.95101	1	20625	0	2.0919	1.85075	0.014101	1.12207	0.075497	1	1011	3	2.0919			1011
hsa-mir-106a	4	0.14188	0.072044	0.219956	7072	3	-1.3507	1.8501	0.014122	1.1198	0.075892	1	1012	1	-1.3507			1012
TMEM144	6	0.11119	0.065817	0.21867	6076	4	-1.3809	1.84961	0.014138	1.06342	0.086414	1	1013	2	-1.3809			1013
ASB18	6	0.97807	0.85349	0.921076	20343	0	1.4516	1.84943	0.014144	1.06342	0.086414	1	1014	3	1.4516			1014
hsa-mir-3191	4	0.4954	0.26384	0.392249	14681	2	0.65974	1.8486	0.014171	1.11778	0.076247	1	1015	2	0.65974			1015
hsa-mir-3190	4	0.4954	0.26384	0.392249	14682	2	0.65974	1.8486	0.014171	1.11778	0.076247	1	1016	2	0.65974			1016
PIH1D2	6	0.69483	0.42589	0.542417	17195	2	1.491	1.84842	0.014177	1.06111	0.086874	1	1017	4	1.491			1017
DDX54	6	0.9809	0.86526	0.931393	20401	0	0.58143	1.84814	0.014186	1.06111	0.086874	1	1018	1	0.58143			1018
HIST1H1C	6	0.16378	0.08481	0.236562	7773	3	-0.14852	1.84728	0.014214	1.05904	0.08729	1	1019	3	-0.14852			1019
PDRG1	6	0.13853	0.070262	0.21867	6984	2	1.7614	1.84707	0.014221	1.05904	0.08729	1	1020	4	1.7614			1020
COL25A1	6	0.1365	0.069894	0.21867	6912	4	-1.4236	1.84667	0.014234	1.05904	0.08729	1	1021	2	-1.4236			1021
TNRC6A	5	0.17965	0.097771	0.25393	8251	3	-0.84613	1.84619	0.01425	1.04813	0.08951	1	1022	2	-0.84613			1022
NSMF	6	0.96579	0.78826	0.862791	20050	1	0.059709	1.84518	0.014283	1.05696	0.087709	1	1023	2	0.059709			1023
CDCA4	6	0.27977	0.16136	0.316247	11082	2	1.8123	1.84363	0.014334	1.05696	0.087709	1	1024	4	1.8123			1024
ZMYM3	6	0.21467	0.11685	0.272317	9311	3	0.11987	1.84303	0.014354	1.05487	0.088132	1	1025	3	0.11987			1025
CHRNA3	6	0.13786	0.070007	0.21867	6960	3	-1.1856	1.84227	0.014379	1.05487	0.088132	1	1026	2	-1.1856			1026
TDO2	6	0.21149	0.11106	0.263946	9220	2	0.75887	1.84164	0.0144	1.05487	0.088132	1	1027	3	0.75887			1027
SELE	6	0.92843	0.706	0.792303	19547	1	1.5683	1.84088	0.014425	1.05486	0.088133	1	1028	4	1.5683			1028
STYXL1	6	0.53139	0.28218	0.404143	15275	2	1.221	1.83938	0.014475	1.05486	0.088133	1	1029	3	1.221			1029
PRRT2	6	0.92833	0.706	0.792303	19545	1	1.6565	1.83806	0.014519	1.05276	0.088561	1	1030	4	1.6565			1030
ABCF2	6	0.16838	0.086107	0.236562	7914	2	1.5972	1.83806	0.014519	1.05276	0.088561	1	1031	4	1.5972			1031
HCCS	6	0.10202	0.059985	0.21867	5762	4	-2.0766	1.83791	0.014524	1.05276	0.088561	1	1032	1	-2.0766			1032
PRAMEF2	6	0.54151	0.28869	0.410054	15448	2	0.49858	1.83663	0.014567	1.05276	0.088561	1	1033	2	0.49858			1033
NLRP13	6	0.95406	0.75909	0.838567	19868	1	1.5841	1.83651	0.014571	1.05276	0.088561	1	1034	4	1.5841			1034
RAPGEF5	6	0.20974	0.11081	0.263946	9168	4	-0.98605	1.83648	0.014572	1.05276	0.088561	1	1035	2	-0.98605			1035
C20orf96	6	0.19341	0.10123	0.254449	8671	1	1.2078	1.83645	0.014573	1.05276	0.088561	1	1036	3	1.2078			1036
HSPG2	6	0.28674	0.1666	0.322499	11200	1	1.4904	1.83642	0.014574	1.05276	0.088561	1	1037	3	1.4904			1037
MIPOL1	6	0.68782	0.41475	0.5307	17128	2	0.14217	1.83505	0.01462	1.05276	0.088561	1	1038	1	0.14217			1038
TRMT11	6	0.66293	0.39361	0.511107	16875	1	1.5807	1.83416	0.01465	1.05276	0.088561	1	1039	3	1.5807			1039
LDHD	6	0.81904	0.54731	0.646144	18541	1	1.5372	1.83363	0.014668	1.05276	0.088561	1	1040	4	1.5372			1040
POGK	6	0.029817	0.016528	0.148586	2423	3	-1.7659	1.83363	0.014668	1.05276	0.088561	1	1041	2	-1.7659			1041
LIPE	6	0.29208	0.16786	0.322499	11288	3	-0.096711	1.83313	0.014685	1.05276	0.088561	1	1042	2	-0.096711			1042
FAM3B	6	0.8276	0.56343	0.661571	18650	2	1.7823	1.83224	0.014715	1.05068	0.088985	1	1043	4	1.7823			1043
NDUFAF2	6	0.23616	0.12321	0.272317	9912	3	-0.96778	1.83221	0.014716	1.05068	0.088985	1	1044	2	-0.96778			1044
DPM1	6	0.39991	0.20398	0.338974	13063	2	1.6445	1.83177	0.014731	1.04865	0.089402	1	1045	4	1.6445			1045
C5orf51	6	0.56223	0.322	0.445236	15823	2	0.32061	1.83077	0.014765	1.04865	0.089402	1	1046	2	0.32061			1046
NUDT16	6	0.38466	0.19361	0.330131	12801	2	1.5262	1.82997	0.014792	1.04865	0.089402	1	1047	4	1.5262			1047
BAZ1B	6	0.80541	0.52585	0.626582	18374	2	1.738	1.82936	0.014813	1.04865	0.089402	1	1048	4	1.738			1048
SMIM8	6	0.98916	0.91003	0.969482	20597	0	1.4186	1.8281	0.014856	1.04658	0.089829	1	1049	4	1.4186			1049
TNKS	6	0.21215	0.11133	0.263946	9243	3	-0.55929	1.82798	0.01486	1.04658	0.089829	1	1050	2	-0.55929			1050
TSC1	6	0.57565	0.33573	0.458465	16025	3	0.47031	1.82795	0.014861	1.04658	0.089829	1	1051	3	0.47031			1051
hsa-mir-6823	4	0.29782	0.14891	0.306632	11385	2	-0.97334	1.82792	0.014862	1.10166	0.07913	1	1052	1	-0.97334			1052
XRRA1	6	0.54972	0.30505	0.428571	15591	1	1.5706	1.82664	0.014906	1.04433	0.090297	1	1053	4	1.5706			1053
PURB	6	0.1364	0.069893	0.21867	6909	4	-1.2155	1.82655	0.014909	1.04433	0.090297	1	1054	1	-1.2155			1054
REG3G	6	0.86997	0.63986	0.733341	19090	1	0.53023	1.82635	0.014916	1.04217	0.090746	1	1055	2	0.53023			1055
TPRG1	6	0.21692	0.11711	0.272317	9376	2	1.5415	1.82582	0.014934	1.04217	0.090746	1	1056	3	1.5415			1056
DNASE1L3	6	0.99791	0.97748	1	20860	0	1.623	1.82577	0.014936	1.04217	0.090746	1	1057	4	1.623			1057
hsa-mir-125b-2	4	0.75293	0.47291	0.586254	17789	1	2.1256	1.82533	0.014951	1.09956	0.079514	1	1058	3	2.1256			1058
LCN9	6	0.36929	0.19225	0.330131	12580	3	0.41549	1.82516	0.014957	1.04217	0.090746	1	1059	3	0.41549			1059
TXNDC17	6	0.90631	0.68221	0.772802	19340	1	1.7228	1.82498	0.014963	1.04217	0.090746	1	1060	4	1.7228			1060
CACFD1	6	0.03924	0.034818	0.216471	2959	3	0.45319	1.82463	0.014975	1.04217	0.090746	1	1061	3	0.45319			1061
GEMIN2	6	0.38567	0.19409	0.330131	12820	2	0.98218	1.82385	0.015002	1.04217	0.090746	1	1062	3	0.98218			1062
FDXR	6	0.0008078	0.00057219	0.039651	170	4	-5.6662	1.82374	0.015006	1.04217	0.090746	1	1063	1	-5.6662			1063
LRRC72	6	0.54131	0.28869	0.410054	15443	2	1.1546	1.82284	0.015037	1.04071	0.091052	1	1064	3	1.1546			1064
SIX3	6	0.2065	0.10565	0.254449	9069	1	1.5996	1.82194	0.015068	1.03936	0.091335	1	1065	3	1.5996			1065
SLC39A13	6	0.10985	0.065816	0.21867	6030	3	-1.2776	1.82122	0.015093	1.03936	0.091335	1	1066	2	-1.2776			1066
FCHO2	6	0.13519	0.069773	0.21867	6867	4	-1.0773	1.82097	0.015102	1.03936	0.091335	1	1067	2	-1.0773			1067
DNAH6	6	0.12161	0.06739	0.21867	6427	2	1.3031	1.81959	0.01515	1.03936	0.091336	1	1068	4	1.3031			1068
ST7	6	0.97214	0.81859	0.890205	20186	1	1.596	1.81927	0.015161	1.03936	0.091336	1	1069	4	1.596			1069
KIAA1715	6	0.73668	0.46042	0.572551	17603	2	1.1296	1.81907	0.015168	1.03936	0.091336	1	1070	3	1.1296			1070
ZGPAT	6	0.23591	0.12321	0.272317	9906	4	-1.1837	1.81821	0.015198	1.03735	0.09176	1	1071	1	-1.1837			1071
ROR1	6	0.26773	0.15618	0.31293	10766	2	0.73235	1.81779	0.015213	1.03735	0.09176	1	1072	3	0.73235			1072
ATP2B4	6	0.077277	0.05193	0.216471	4845	4	-1.826	1.81684	0.015246	1.03734	0.091761	1	1073	2	-1.826			1073
AMOTL1	6	0.95033	0.75505	0.835828	19823	1	1.4322	1.81667	0.015252	1.03734	0.091761	1	1074	4	1.4322			1074
CHDC2	6	0.14437	0.071603	0.21867	7156	2	1.5068	1.81599	0.015276	1.03734	0.091761	1	1075	4	1.5068			1075
TUFM	6	0.058999	0.048043	0.216471	4009	3	-0.59548	1.81545	0.015295	1.03734	0.091761	1	1076	2	-0.59548			1076
C22orf31	6	0.80746	0.52754	0.628108	18397	1	1.442	1.81437	0.015333	1.03521	0.092213	1	1077	4	1.442			1077
KDM1B	6	0.3158	0.17874	0.328273	11681	2	1.1138	1.81395	0.015348	1.0352	0.092214	1	1078	3	1.1138			1078
PCTP	6	0.6265	0.37857	0.501744	16533	2	1.107	1.81375	0.015355	1.0352	0.092214	1	1079	3	1.107			1079
TRPM8	6	0.73593	0.45928	0.571746	17599	2	1.447	1.81333	0.01537	1.03288	0.092708	1	1080	4	1.447			1080
NABP2	6	0.98042	0.86301	0.92924	20388	0	1.7548	1.81299	0.015382	1.03148	0.093009	1	1081	4	1.7548			1081
GNPDA2	6	0.98226	0.8718	0.936364	20438	0	1.5635	1.81245	0.015401	1.03148	0.093009	1	1082	4	1.5635			1082
OR5V1	6	0.94742	0.74833	0.829939	19783	1	1.495	1.8118	0.015424	1.03148	0.093009	1	1083	4	1.495			1083
FAM154B	6	0.54222	0.29238	0.41465	15467	3	-0.35575	1.81172	0.015427	1.03148	0.093009	1	1084	2	-0.35575			1084
TSC22D4	6	0.031095	0.016611	0.148586	2494	3	-0.36686	1.81155	0.015433	1.03148	0.093009	1	1085	3	-0.36686			1085
PNP	6	0.68311	0.40962	0.52524	17086	2	0.71836	1.81152	0.015434	1.03148	0.093009	1	1086	2	0.71836			1086
XKR3	6	0.10365	0.06013	0.21867	5815	3	-1.4034	1.81138	0.015439	1.03148	0.093009	1	1087	2	-1.4034			1087
CHCHD1	6	0.2276	0.12052	0.272317	9669	3	0.17689	1.81107	0.01545	1.03148	0.093009	1	1088	3	0.17689			1088
OLIG3	6	0.15963	0.079505	0.228576	7644	2	1.7804	1.81068	0.015464	1.03148	0.093009	1	1089	4	1.7804			1089
NDST4	6	0.21549	0.11685	0.272317	9333	4	-0.96475	1.81003	0.015487	1.02944	0.093445	1	1090	2	-0.96475			1090
ZNF232	5	0.30478	0.15855	0.31293	11506	2	0.84684	1.80981	0.015495	0.984179	0.10371	1	1091	2	0.84684			1091
CAMSAP3	6	0.67924	0.405	0.520229	17048	2	1.7228	1.80933	0.015512	1.02944	0.093445	1	1092	4	1.7228			1092
KRTAP9-1	6	0.98523	0.88999	0.952257	20512	0	1.495	1.8086	0.015538	1.02518	0.094366	1	1093	3	1.495			1093
FAM24B	6	0.33517	0.18225	0.328273	12011	3	-0.39451	1.80852	0.015541	1.02518	0.094366	1	1094	2	-0.39451			1094
ANKRD42	6	0.94787	0.74833	0.829939	19789	1	1.0696	1.80813	0.015555	1.02518	0.094366	1	1095	3	1.0696			1095
ARID1B	6	0.81572	0.54171	0.64095	18511	1	0.93064	1.80752	0.015577	1.02518	0.094366	1	1096	2	0.93064			1096
ZBTB38	6	0.88359	0.66236	0.755668	19177	1	0.5889	1.80732	0.015584	1.02518	0.094366	1	1097	2	0.5889			1097
PYGL	6	0.43668	0.21854	0.348463	13689	3	-0.47764	1.80651	0.015613	1.02518	0.094366	1	1098	2	-0.47764			1098
SYNGR1	6	0.65669	0.39127	0.508585	16815	2	1.0969	1.80646	0.015615	1.02518	0.094366	1	1099	3	1.0969			1099
RBBP7	6	0.96427	0.78151	0.856558	20025	1	0.98055	1.80635	0.015619	1.02518	0.094366	1	1100	3	0.98055			1100
SPATA19	6	0.62843	0.37942	0.50215	16544	2	0.52779	1.80574	0.015641	1.02518	0.094366	1	1101	3	0.52779			1101
SPATA2	6	0.6859	0.41382	0.529968	17111	2	1.5801	1.80524	0.015659	1.02518	0.094366	1	1102	4	1.5801			1102
hsa-mir-656	4	0.98883	0.9472	1	20588	0	2.0496	1.80488	0.015672	1.08342	0.082524	1	1103	3	2.0496			1103
SRSF8	6	0.43458	0.21655	0.347439	13656	3	0.33604	1.80474	0.015677	1.02518	0.094366	1	1104	3	0.33604			1104
RFPL4A	6	0.97755	0.84864	0.916607	20327	0	1.4086	1.80468	0.015679	1.02518	0.094366	1	1105	4	1.4086			1105
KIFC2	6	0.25559	0.14238	0.297218	10446	2	1.0762	1.80449	0.015686	1.02518	0.094366	1	1106	3	1.0762			1106
PROSER2	6	0.24214	0.13452	0.290538	10073	3	-0.30185	1.80333	0.015728	1.02518	0.094367	1	1107	2	-0.30185			1107
CSK	6	0.23888	0.12821	0.281451	9987	3	0.39866	1.80333	0.015728	1.02518	0.094367	1	1108	3	0.39866			1108
MEIS3	5	0.095631	0.05608	0.21867	5507	3	-2.7269	1.80311	0.015736	0.966818	0.10794	1	1109	2	-2.7269			1109
ZNF391	6	0.73748	0.46042	0.572551	17618	1	0.83151	1.802	0.015776	1.02518	0.094367	1	1110	2	0.83151			1110
ANKRD61	5	0.65597	0.38818	0.507028	16805	2	1.9075	1.80198	0.015777	0.966818	0.10794	1	1111	3	1.9075			1111
SLC9A3	6	0.70052	0.42889	0.544249	17238	2	1.0337	1.80187	0.015781	1.02518	0.094367	1	1112	3	1.0337			1112
S100A16	6	0.99828	0.98252	1	20870	0	1.6127	1.80156	0.015792	1.02518	0.094367	1	1113	4	1.6127			1113
SLC36A2	6	0.48706	0.25454	0.38397	14546	2	-0.18987	1.80068	0.015824	1.02518	0.094367	1	1114	2	-0.18987			1114
hsa-mir-548ar	2	0.98417	0.97159	1	20485	0	2.5702	1.80041	0.015834	1.41515	0.038446	1	1115	2	2.5702			1115
TMEM180	6	0.78449	0.50181	0.607046	18122	1	0.49077	1.79997	0.01585	1.02518	0.094367	1	1116	2	0.49077			1116
hsa-mir-4687	4	0.97688	0.89897	0.960884	20309	0	1.8215	1.79986	0.015854	1.08141	0.082907	1	1117	3	1.8215			1117
CD37	6	0.57572	0.33573	0.458465	16028	2	0.63583	1.79956	0.015865	1.02518	0.094367	1	1118	3	0.63583			1118
C1QTNF5	6	0.28703	0.16708	0.322499	11207	3	-0.59518	1.79937	0.015872	1.02378	0.094671	1	1119	1	-0.59518			1119
GSTA5	6	0.58416	0.35225	0.477515	16139	2	1.2378	1.79738	0.015945	1.0216	0.095149	1	1120	3	1.2378			1120
CORO7	6	0.53023	0.28218	0.404143	15255	2	0.96097	1.79727	0.015949	1.0216	0.095149	1	1121	3	0.96097			1121
EFCAB1	6	0.73064	0.45401	0.566547	17545	1	1.6202	1.79672	0.015969	1.0216	0.095149	1	1122	4	1.6202			1122
B4GALT4	6	0.98037	0.86301	0.92924	20386	0	1.4276	1.79591	0.015999	1.0201	0.095478	1	1123	3	1.4276			1123
RASSF9	6	0.26253	0.15048	0.307517	10625	1	1.0633	1.79366	0.016082	1.01801	0.095938	1	1124	3	1.0633			1124
CNTNAP2	6	0.93531	0.71525	0.799521	19627	1	1.7553	1.79234	0.016131	1.01505	0.096593	1	1125	4	1.7553			1125
WNT4	6	0.64419	0.38386	0.503641	16687	2	0.21212	1.79228	0.016133	1.01505	0.096593	1	1126	2	0.21212			1126
ZFP112	6	0.276	0.15893	0.31293	10984	1	1.7161	1.79011	0.016214	1.01505	0.096593	1	1127	4	1.7161			1127
PFN3	6	0.94457	0.73908	0.821344	19743	1	1.7688	1.79011	0.016214	1.01505	0.096593	1	1128	4	1.7688			1128
GCA	6	0.98081	0.86414	0.930323	20398	0	1.5588	1.78907	0.016253	1.01293	0.097066	1	1129	4	1.5588			1129
ZNF648	6	0.033987	0.03389	0.216471	2683	5	-1.6857	1.78893	0.016258	1.01293	0.097066	1	1130	1	-1.6857			1130
IAH1	6	0.098338	0.058999	0.21867	5619	3	-0.32991	1.78845	0.016276	1.01293	0.097066	1	1131	3	-0.32991			1131
C16orf11	6	0.53859	0.28554	0.406811	15402	2	-0.036301	1.78765	0.016306	1.01293	0.097066	1	1132	2	-0.036301			1132
RABGAP1L	6	0.013559	0.008202	0.101883	1407	2	1.2855	1.7872	0.016323	1.01293	0.097067	1	1133	3	1.2855			1133
CABP5	6	0.080746	0.052618	0.216471	4993	4	-1.6274	1.78638	0.016354	1.01293	0.097067	1	1134	1	-1.6274			1134
TRPM6	6	0.40738	0.20508	0.338974	13201	3	0.27267	1.78582	0.016375	1.01293	0.097067	1	1135	3	0.27267			1135
OR8A1	6	0.4105	0.20566	0.338974	13262	3	0.48449	1.78524	0.016397	1.01079	0.097546	1	1136	3	0.48449			1136
SEC11C	6	0.9221	0.69411	0.781357	19471	1	0.62369	1.7851	0.016402	1.00934	0.097873	1	1137	2	0.62369			1137
ENDOD1	5	0.10465	0.057616	0.21867	5855	2	0.47596	1.78468	0.016418	0.949852	0.11224	1	1138	2	0.47596			1138
KRTAP12-3	6	0.51526	0.2713	0.396641	15021	3	-0.79196	1.78383	0.01645	1.00934	0.097873	1	1139	2	-0.79196			1139
APBA3	6	0.98836	0.9076	0.967559	20578	0	1.5939	1.78323	0.016473	1.00934	0.097873	1	1140	4	1.5939			1140
CRIPAK	6	0.39578	0.20184	0.338974	13009	3	-0.1614	1.78257	0.016498	1.00934	0.097873	1	1141	2	-0.1614			1141
TUB	6	0.42391	0.2153	0.345743	13487	3	-0.33849	1.78233	0.016507	1.00934	0.097873	1	1142	2	-0.33849			1142
GRIA1	6	0.64131	0.38298	0.503233	16666	1	1.506	1.78207	0.016517	1.00934	0.097873	1	1143	4	1.506			1143
RBMS2	6	0.31103	0.1784	0.328273	11599	2	1.5669	1.78149	0.016539	1.00722	0.098351	1	1144	4	1.5669			1144
NAPRT1	6	0.10838	0.065633	0.21867	5977	3	-0.82425	1.78131	0.016546	1.00722	0.098351	1	1145	1	-0.82425			1145
ACLY	6	0.18793	0.099164	0.254449	8496	2	0.44728	1.78005	0.016594	1.00722	0.098351	1	1146	1	0.44728			1146
MAGEA1	6	0.72983	0.45401	0.566547	17532	2	1.5936	1.77994	0.016598	1.00722	0.098351	1	1147	4	1.5936			1147
hsa-mir-6762	4	0.14573	0.076755	0.227462	7205	1	0.75736	1.77994	0.016598	1.06688	0.085727	1	1148	1	0.75736			1148
ADAM29	6	0.53228	0.28218	0.404143	15287	2	1.682	1.77924	0.016625	1.00571	0.098694	1	1149	4	1.682			1149
USP2	6	0.62569	0.37857	0.501744	16526	2	1.4653	1.77911	0.01663	1.00571	0.098694	1	1150	4	1.4653			1150
LACTB	6	0.11879	0.066712	0.21867	6323	4	-1.2497	1.77906	0.016632	1.00571	0.098694	1	1151	2	-1.2497			1151
CHST4	6	0.16303	0.084809	0.236562	7746	1	1.462	1.77898	0.016635	1.00571	0.098694	1	1152	4	1.462			1152
RAB6C	6	0.88559	0.6637	0.75688	19198	1	1.6151	1.77838	0.016658	1.00571	0.098694	1	1153	3	1.6151			1153
HELZ	6	0.96768	0.7936	0.8669	20102	1	1.431	1.77791	0.016676	1.00361	0.099172	1	1154	3	1.431			1154
RBM38	6	0.20368	0.10476	0.254449	8990	3	-1.1288	1.77752	0.016691	1.00146	0.099665	1	1155	2	-1.1288			1155
hsa-mir-4763	4	0.027601	0.027186	0.216471	2289	2	-1.5873	1.77661	0.016726	1.06688	0.085727	1	1156	1	-1.5873			1156
RNASEH1	6	0.053513	0.047375	0.216471	3729	4	-2.1769	1.77627	0.016739	1.00146	0.099665	1	1157	2	-2.1769			1157
hsa-mir-4299	4	0.30405	0.14988	0.307082	11491	1	1.8953	1.77534	0.016775	1.06688	0.085727	1	1158	3	1.8953			1158
BAHCC1	6	0.38849	0.19409	0.330131	12873	3	-0.15017	1.77503	0.016787	1.00146	0.099665	1	1159	2	-0.15017			1159
hsa-mir-4252	4	0.24146	0.13123	0.286256	10046	2	0.86207	1.77464	0.016802	1.06688	0.085728	1	1160	2	0.86207			1160
IGF2BP2	6	0.34565	0.18392	0.328273	12177	3	0.46809	1.77448	0.016808	1.00145	0.099666	1	1161	3	0.46809			1161
hsa-mir-3184	4	0.54417	0.30464	0.428455	15503	1	0.36976	1.7741	0.016823	1.06688	0.085728	1	1162	1	0.36976			1162
SLC12A7	6	0.45624	0.23057	0.359818	14024	2	1.6557	1.77392	0.01683	1.00145	0.099666	1	1163	4	1.6557			1163
CCDC93	6	0.0041454	0.0011875	0.04006	574	4	-2.8969	1.7706	0.016959	0.997834	0.1005	1	1164	2	-2.8969			1164
KIRREL	6	0.20704	0.10565	0.254449	9089	2	1.5307	1.77027	0.016972	0.997834	0.1005	1	1165	4	1.5307			1165
GPC5	6	0.35042	0.18543	0.328273	12258	3	0.461	1.76963	0.016997	0.997834	0.1005	1	1166	3	0.461			1166
SLC2A9	6	0.97397	0.8266	0.896423	20240	1	1.3989	1.76955	0.017	0.997834	0.1005	1	1167	3	1.3989			1167
CHRNG	6	0.12935	0.069556	0.21867	6691	3	-1.4528	1.76909	0.017018	0.997834	0.1005	1	1168	2	-1.4528			1168
PHTF2	6	0.28372	0.16629	0.322499	11147	2	1.6179	1.76907	0.017019	0.997834	0.1005	1	1169	4	1.6179			1169
SPIC	6	0.53496	0.28306	0.404143	15346	1	1.5975	1.76886	0.017027	0.996324	0.10085	1	1170	4	1.5975			1170
MZT2B	6	0.1626	0.084809	0.236562	7736	3	-0.76556	1.76886	0.017027	0.996324	0.10085	1	1171	3	-0.76556			1171
SLC10A5	6	0.67342	0.40407	0.519921	16986	2	1.3751	1.76782	0.017068	0.994262	0.10133	1	1172	3	1.3751			1172
TMEM131	6	0.85167	0.61187	0.705666	18968	2	1.6798	1.76708	0.017097	0.994262	0.10133	1	1173	4	1.6798			1173
DSCR3	6	0.7078	0.43202	0.545963	17295	1	1.6054	1.7668	0.017108	0.994262	0.10133	1	1174	3	1.6054			1174
PHOX2A	6	0.31159	0.1784	0.328273	11609	2	1.5322	1.76599	0.01714	0.992252	0.1018	1	1175	4	1.5322			1175
FNDC4	6	0.98735	0.90268	0.963667	20555	0	0.9367	1.76528	0.017168	0.992252	0.1018	1	1176	3	0.9367			1176
KCNS1	6	0.050592	0.047145	0.216471	3563	1	1.3869	1.76518	0.017172	0.992252	0.1018	1	1177	3	1.3869			1177
MIA2	6	0.59229	0.36452	0.490389	16232	1	0.66174	1.7651	0.017175	0.992252	0.1018	1	1178	3	0.66174			1178
FHL2	6	0.25097	0.14032	0.295855	10320	3	0.4017	1.765	0.017179	0.992252	0.1018	1	1179	3	0.4017			1179
PTGFR	6	0.96737	0.79224	0.865626	20095	1	1.5106	1.76457	0.017196	0.992252	0.1018	1	1180	4	1.5106			1180
EIF5	6	0.35145	0.18543	0.328273	12278	1	1.2282	1.76283	0.017265	0.992252	0.1018	1	1181	3	1.2282			1181
ARL4C	6	0.24073	0.12929	0.282706	10029	2	1.4155	1.76273	0.017269	0.992252	0.1018	1	1182	4	1.4155			1182
PADI6	6	0.63601	0.38207	0.503233	16620	1	1.3512	1.76236	0.017284	0.992252	0.1018	1	1183	3	1.3512			1183
CDNF	6	0.68226	0.40962	0.52524	17078	2	1.2491	1.76208	0.017295	0.992252	0.1018	1	1184	3	1.2491			1184
SP110	6	0.74979	0.47851	0.590255	17757	1	1.4864	1.7619	0.017302	0.992252	0.1018	1	1185	4	1.4864			1185
ZIC5	6	0.59581	0.36452	0.490389	16268	2	1.5115	1.76155	0.017316	0.992252	0.1018	1	1186	3	1.5115			1186
MAGEA10-MAGEA5	6	0.8478	0.60616	0.70142	18912	1	1.3985	1.76013	0.017373	0.989997	0.10233	1	1187	4	1.3985			1187
CXCL9	6	0.80418	0.52585	0.626582	18357	2	1.4102	1.75938	0.017403	0.987796	0.10285	1	1188	4	1.4102			1188
ACTR3B	6	0.35601	0.18543	0.328273	12356	3	-0.41507	1.75915	0.017412	0.987796	0.10285	1	1189	1	-0.41507			1189
ZFAND4	6	0.5323	0.28218	0.404143	15290	2	0.24431	1.7585	0.017438	0.985732	0.10334	1	1190	2	0.24431			1190
SPON1	6	0.98244	0.8718	0.936364	20447	0	1.5827	1.75783	0.017465	0.985732	0.10334	1	1191	3	1.5827			1191
VEPH1	6	0.36657	0.19078	0.330131	12527	2	0.95226	1.75676	0.017508	0.983426	0.10389	1	1192	3	0.95226			1192
hsa-mir-6869	4	0.25996	0.13845	0.295205	10552	2	-1.3033	1.75624	0.017529	1.05448	0.088211	1	1193	1	-1.3033			1193
ANO9	6	0.94835	0.74963	0.831175	19794	1	1.4105	1.75619	0.017531	0.981424	0.10437	1	1194	4	1.4105			1194
ASCC2	6	0.99255	0.93354	0.989472	20706	0	1.425	1.75614	0.017533	0.981424	0.10437	1	1195	4	1.425			1195
PRR13	6	0.84986	0.60903	0.703802	18936	1	1.4352	1.75587	0.017544	0.981424	0.10437	1	1196	4	1.4352			1196
GRP	6	0.28685	0.16708	0.322499	11204	2	1.3729	1.75577	0.017548	0.981424	0.10437	1	1197	3	1.3729			1197
WDSUB1	6	0.30941	0.1784	0.328273	11573	3	-0.44989	1.75557	0.017556	0.981424	0.10437	1	1198	2	-0.44989			1198
hsa-mir-6750	4	0.26916	0.14136	0.296698	10808	2	-0.53549	1.75545	0.017561	1.05448	0.088211	1	1199	2	-0.53549			1199
ERCC3	6	0.17205	0.087328	0.236562	8021	3	-0.26518	1.75493	0.017582	0.981424	0.10437	1	1200	3	-0.26518			1200
hsa-mir-204	4	0.60878	0.36865	0.494977	16368	1	0.71215	1.75466	0.017593	1.05448	0.088211	1	1201	2	0.71215			1201
LYSMD2	6	0.11693	0.066712	0.21867	6256	4	-2.0892	1.75439	0.017604	0.979142	0.10492	1	1202	1	-2.0892			1202
TAF15	6	0.88146	0.65841	0.751705	19158	1	0.27686	1.75362	0.017635	0.979142	0.10492	1	1203	2	0.27686			1203
MTO1	6	0.89721	0.67293	0.764743	19276	1	1.5087	1.75348	0.017641	0.979142	0.10492	1	1204	4	1.5087			1204
SDCCAG3	6	0.25766	0.14398	0.298287	10495	2	0.79625	1.75326	0.01765	0.979142	0.10492	1	1205	2	0.79625			1205
DHRS7C	6	0.99957	0.99534	1	20906	0	1.4632	1.75321	0.017652	0.979142	0.10492	1	1206	4	1.4632			1206
STARD10	6	0.98615	0.8974	0.959254	20530	0	1.4842	1.75269	0.017673	0.979142	0.10492	1	1207	3	1.4842			1207
LEFTY2	6	0.31088	0.1784	0.328273	11592	2	0.78746	1.75203	0.0177	0.979142	0.10492	1	1208	3	0.78746			1208
CNGA3	6	0.99949	0.99464	1	20901	0	1.5697	1.75195	0.017703	0.977695	0.10527	1	1209	4	1.5697			1209
CALR3	6	0.15377	0.077419	0.227462	7466	4	-1.2311	1.75083	0.017749	0.975555	0.10579	1	1210	1	-1.2311			1210
MAPKAPK5	6	0.41649	0.20795	0.340967	13361	1	0.94258	1.75083	0.017749	0.975555	0.10579	1	1211	3	0.94258			1211
ZEB2	6	0.89829	0.67425	0.765883	19284	1	1.4879	1.75065	0.017756	0.975555	0.10579	1	1212	3	1.4879			1212
NKAIN4	6	0.66849	0.39956	0.516175	16935	2	1.2529	1.75046	0.017764	0.975555	0.10579	1	1213	3	1.2529			1213
hsa-mir-936	4	0.85023	0.5726	0.67083	18940	1	2.0985	1.75043	0.017765	1.05252	0.08861	1	1214	3	2.0985			1214
SYT6	6	0.99444	0.9487	1	20771	0	1.7193	1.74917	0.017817	0.975555	0.10579	1	1215	4	1.7193			1215
TAT	6	0.52668	0.27819	0.401405	15206	2	-0.24859	1.74897	0.017825	0.975555	0.10579	1	1216	2	-0.24859			1216
KIAA0754	6	0.26253	0.15048	0.307517	10628	1	1.6357	1.7488	0.017832	0.975555	0.10579	1	1217	4	1.6357			1217
DEFB116	6	0.9835	0.87913	0.943036	20469	0	1.2825	1.74805	0.017863	0.975555	0.10579	1	1218	3	1.2825			1218
MYCN	6	0.15383	0.077539	0.227462	7470	1	1.2467	1.74795	0.017867	0.975555	0.10579	1	1219	3	1.2467			1219
FAM134B	6	0.17215	0.087328	0.236562	8023	4	-1.0054	1.74732	0.017893	0.975555	0.10579	1	1220	1	-1.0054			1220
ID2	6	0.31361	0.1784	0.328273	11642	1	1.3585	1.74717	0.017899	0.975555	0.10579	1	1221	4	1.3585			1221
ERC2	6	0.28325	0.16629	0.322499	11144	2	1.1933	1.74712	0.017901	0.975555	0.10579	1	1222	3	1.1933			1222
MC2R	6	0.21367	0.11216	0.265023	9280	3	0.7195	1.74683	0.017913	0.973426	0.10631	1	1223	3	0.7195			1223
P2RX3	6	0.82265	0.55193	0.650541	18585	1	1.7073	1.74654	0.017925	0.973426	0.10631	1	1224	4	1.7073			1224
GDAP2	6	0.84704	0.60332	0.698458	18900	2	0.90668	1.74615	0.017941	0.973426	0.10631	1	1225	3	0.90668			1225
PNPLA4	6	0.0012936	0.00078273	0.039651	246	4	-3.7587	1.74499	0.017989	0.971104	0.10688	1	1226	1	-3.7587			1226
SUSD2	6	0.10672	0.065382	0.21867	5929	3	-1.043	1.74434	0.018016	0.971104	0.10688	1	1227	2	-1.043			1227
KIAA1755	6	0.047035	0.041414	0.216471	3372	1	1.4404	1.74434	0.018016	0.971104	0.10688	1	1228	3	1.4404			1228
LGR5	6	0.99608	0.96393	1	20798	0	1.5853	1.74403	0.018029	0.971104	0.10688	1	1229	4	1.5853			1229
LHFPL5	6	0.44201	0.22328	0.35507	13779	1	1.388	1.74384	0.018037	0.971104	0.10688	1	1230	4	1.388			1230
hsa-mir-6741	4	0.12617	0.064367	0.21867	6584	1	0.96375	1.74372	0.018042	1.05042	0.089038	1	1231	2	0.96375			1231
TOR1B	6	0.46327	0.2319	0.359818	14142	3	0.36766	1.74362	0.018046	0.971104	0.10688	1	1232	3	0.36766			1232
RECQL	6	0.99957	0.99527	1	20905	0	1.4064	1.74271	0.018084	0.968794	0.10745	1	1233	4	1.4064			1233
ANKRD17	6	0.69667	0.42889	0.544249	17210	2	-0.26713	1.74268	0.018085	0.968794	0.10745	1	1234	1	-0.26713			1234
ZNF780B	6	0.28325	0.16629	0.322499	11143	1	0.93057	1.74196	0.018115	0.966496	0.10802	1	1235	3	0.93057			1235
CRAT	6	0.8459	0.60332	0.698458	18886	2	0.34534	1.74084	0.018162	0.950317	0.11212	1	1236	2	0.34534			1236
PARP14	6	0.86725	0.6359	0.729236	19071	1	1.4128	1.74065	0.01817	0.950317	0.11212	1	1237	4	1.4128			1237
OSBPL3	6	0.93945	0.72851	0.812607	19674	1	1.3504	1.74048	0.018177	0.950317	0.11212	1	1238	3	1.3504			1238
APOBEC4	6	0.21351	0.112	0.264945	9277	2	1.6036	1.74007	0.018194	0.950317	0.11212	1	1239	4	1.6036			1239
RND1	6	0.37334	0.19314	0.330131	12643	3	-0.52376	1.73924	0.018229	0.950317	0.11212	1	1240	2	-0.52376			1240
MYO3B	6	0.066647	0.049804	0.216471	4360	3	-1.1909	1.73902	0.018238	0.950317	0.11212	1	1241	2	-1.1909			1241
LPIN2	6	0.43398	0.2153	0.345743	13648	2	1.1469	1.73824	0.018271	0.945847	0.11328	1	1242	3	1.1469			1242
CKS2	6	0.26172	0.14972	0.307053	10601	2	1.3977	1.73814	0.018275	0.945847	0.11328	1	1243	4	1.3977			1243
C17orf64	6	0.015865	0.008868	0.101883	1562	5	-1.8234	1.7381	0.018277	0.945847	0.11328	1	1244	1	-1.8234			1244
ZNF385D	6	0.51873	0.27442	0.398717	15071	1	1.6009	1.73734	0.018309	0.945847	0.11328	1	1245	4	1.6009			1245
SPARCL1	6	0.74041	0.46696	0.57967	17649	2	0.18703	1.73696	0.018325	0.945847	0.11328	1	1246	1	0.18703			1246
MYBPC3	6	0.81377	0.54043	0.639985	18488	1	1.5224	1.73658	0.018341	0.945847	0.11328	1	1247	4	1.5224			1247
RARRES2	6	0.15141	0.07696	0.227462	7390	4	-1.437	1.73582	0.018373	0.941574	0.1144	1	1248	1	-1.437			1248
POGZ	6	0.96303	0.7802	0.856107	20004	1	1.5742	1.7349	0.018412	0.941574	0.1144	1	1249	4	1.5742			1249
DPYD	6	0.12571	0.068664	0.21867	6565	2	0.57689	1.73469	0.018421	0.941574	0.1144	1	1250	2	0.57689			1250
IDH2	6	0.13111	0.069557	0.21867	6748	2	1.4129	1.73429	0.018438	0.941574	0.1144	1	1251	4	1.4129			1251
hsa-mir-3944	4	0.71893	0.43259	0.545963	17430	1	0.034098	1.73377	0.01846	1.04624	0.089901	1	1252	1	0.034098			1252
SRD5A1	5	0.35292	0.17487	0.328273	12300	2	1.7557	1.73363	0.018466	0.92071	0.12003	1	1253	3	1.7557			1253
OPRD1	6	0.046659	0.041413	0.216471	3354	3	-2.0143	1.73356	0.018469	0.941574	0.1144	1	1254	2	-2.0143			1254
hsa-mir-1244-1	4	0.99532	0.97696	1	20783	0	1.8507	1.73339	0.018476	1.04624	0.089901	1	1255	3	1.8507			1255
GAS1	6	0.51483	0.27061	0.395964	15012	2	1.1562	1.73243	0.018517	0.941574	0.1144	1	1256	3	1.1562			1256
ANKRD1	6	0.82385	0.5562	0.654868	18603	2	1.4588	1.73217	0.018528	0.941574	0.1144	1	1257	3	1.4588			1257
RPN1	6	0.059249	0.048079	0.216471	4031	2	1.6606	1.73086	0.018584	0.941574	0.1144	1	1258	4	1.6606			1258
FAM129A	6	0.99657	0.96791	1	20815	0	1.4174	1.73053	0.018598	0.941574	0.1144	1	1259	4	1.4174			1259
RIPPLY1	6	0.90818	0.68354	0.773465	19358	1	1.0495	1.73035	0.018606	0.941574	0.1144	1	1260	3	1.0495			1260
MBIP	6	0.22561	0.11984	0.272317	9611	2	0.73553	1.73018	0.018613	0.941574	0.1144	1	1261	2	0.73553			1261
TOPORS	6	0.97809	0.85349	0.921076	20344	0	0.81502	1.72918	0.018656	0.941574	0.1144	1	1262	2	0.81502			1262
RPS4Y2	6	0.81001	0.53577	0.636489	18433	2	0.027404	1.72907	0.018661	0.941574	0.1144	1	1263	2	0.027404			1263
NEXN	6	0.25556	0.14238	0.297218	10444	1	1.3877	1.72809	0.018703	0.939491	0.11495	1	1264	3	1.3877			1264
SPESP1	6	0.38723	0.19409	0.330131	12848	1	1.3967	1.72742	0.018732	0.939491	0.11495	1	1265	3	1.3967			1265
C12orf5	6	0.51176	0.26987	0.395144	14947	3	0.68147	1.72732	0.018736	0.939491	0.11495	1	1266	3	0.68147			1266
MGME1	6	0.97197	0.81727	0.889214	20179	1	1.5289	1.72661	0.018767	0.939491	0.11495	1	1267	3	1.5289			1267
DET1	6	0.14729	0.076852	0.227462	7250	3	0.78766	1.72614	0.018787	0.939491	0.11495	1	1268	3	0.78766			1268
DLG4	6	0.48145	0.24788	0.376086	14447	2	0.052221	1.72557	0.018812	0.939491	0.11495	1	1269	2	0.052221			1269
ISLR2	6	0.9983	0.98273	1	20871	0	1.7001	1.72533	0.018822	0.939491	0.11495	1	1270	4	1.7001			1270
hsa-mir-890	4	0.82936	0.5453	0.644708	18677	1	1.2348	1.72393	0.018883	1.04624	0.089901	1	1271	2	1.2348			1271
COQ3	6	0.33438	0.18187	0.328273	11990	3	-0.19641	1.72349	0.018902	0.922523	0.11953	1	1272	2	-0.19641			1272
CLRN3	6	0.51439	0.26987	0.395144	15004	2	0.9636	1.72315	0.018917	0.921326	0.11986	1	1273	3	0.9636			1273
SIDT1	6	0.99932	0.99323	1	20896	0	1.4492	1.72223	0.018957	0.920059	0.12021	1	1274	4	1.4492			1274
TAS2R13	6	0.30459	0.1776	0.328273	11502	1	1.1799	1.72216	0.01896	0.920059	0.12021	1	1275	3	1.1799			1275
PTGES3	6	0.63303	0.38207	0.503233	16585	1	1.0692	1.7218	0.018976	0.920059	0.12021	1	1276	3	1.0692			1276
GPC1	6	0.19947	0.10299	0.254449	8861	4	-1.2133	1.72161	0.018984	0.920059	0.12021	1	1277	2	-1.2133			1277
MAGT1	6	0.69629	0.42788	0.544249	17202	2	0.96479	1.72129	0.018998	0.920059	0.12021	1	1278	2	0.96479			1278
ACADS	6	0.78784	0.50616	0.610649	18159	2	0.94408	1.72109	0.019007	0.920059	0.12021	1	1279	3	0.94408			1279
ARNT	6	0.06219	0.048551	0.216471	4178	2	1.4143	1.72106	0.019008	0.920059	0.12021	1	1280	4	1.4143			1280
SCRG1	6	0.9356	0.71525	0.799521	19630	1	1.6423	1.72056	0.01903	0.920059	0.12021	1	1281	4	1.6423			1281
PDE8B	6	0.93538	0.71525	0.799521	19629	1	0.77053	1.72054	0.019031	0.920059	0.12021	1	1282	3	0.77053			1282
A2M	6	0.82256	0.55193	0.650541	18584	2	0.36014	1.7202	0.019046	0.920059	0.12021	1	1283	2	0.36014			1283
NRBF2	6	0.44028	0.21854	0.348463	13753	3	-0.27355	1.72017	0.019047	0.920059	0.12021	1	1284	2	-0.27355			1284
SLC12A5	6	0.59234	0.36452	0.490389	16234	2	0.43094	1.71858	0.019117	0.918833	0.12055	1	1285	3	0.43094			1285
LGMN	6	0.65268	0.38707	0.505615	16768	1	1.3633	1.71835	0.019127	0.918833	0.12055	1	1286	4	1.3633			1286
CNOT6	6	0.58601	0.35577	0.481165	16168	3	-0.10708	1.71801	0.019142	0.918833	0.12055	1	1287	1	-0.10708			1287
LRRC8B	6	0.76583	0.48957	0.598883	17919	2	1.3635	1.7169	0.019191	0.918833	0.12055	1	1288	3	1.3635			1288
hsa-mir-6503	4	0.50559	0.27172	0.396899	14854	1	2.0228	1.71643	0.019212	1.04005	0.091191	1	1289	3	2.0228			1289
GNAT1	6	0.3774	0.19314	0.330131	12707	1	1.1634	1.71584	0.019238	0.917215	0.121	1	1290	3	1.1634			1290
ATP2B2	6	0.93312	0.71262	0.797766	19603	1	1.6768	1.71564	0.019247	0.917215	0.121	1	1291	4	1.6768			1291
FUT11	6	0.32875	0.1808	0.328273	11902	2	1.0158	1.71555	0.019251	0.917215	0.121	1	1292	3	1.0158			1292
hsa-mir-4273	4	0.33506	0.16595	0.322499	12008	2	0.98871	1.71505	0.019273	1.03802	0.091617	1	1293	2	0.98871			1293
hsa-mir-3139	4	0.50108	0.27172	0.396899	14766	1	1.3024	1.71483	0.019283	1.03802	0.091617	1	1294	2	1.3024			1294
HIST1H4D	6	0.42103	0.21155	0.344746	13431	2	0.0714	1.71476	0.019286	0.917215	0.121	1	1295	1	0.0714			1295
CLHC1	6	0.032935	0.028262	0.216471	2617	1	1.1688	1.71465	0.019291	0.917215	0.121	1	1296	3	1.1688			1296
MCM2	6	0.4705	0.23854	0.367054	14266	2	1.4699	1.71325	0.019353	0.915174	0.12157	1	1297	4	1.4699			1297
C9orf131	6	0.35721	0.18583	0.328658	12375	3	-3.72e-05	1.71323	0.019354	0.915174	0.12157	1	1298	2	-3.72e-05			1298
SRPX2	6	0.066505	0.049761	0.216471	4353	2	1.0091	1.71305	0.019362	0.901322	0.12551	1	1299	3	1.0091			1299
DYTN	6	0.097823	0.058999	0.21867	5597	3	-0.70136	1.71146	0.019433	0.899388	0.12607	1	1300	3	-0.70136			1300
NCR2	6	0.68578	0.41382	0.529968	17109	2	1.3882	1.71135	0.019438	0.899388	0.12607	1	1301	4	1.3882			1301
CYP1B1	6	0.57435	0.33573	0.458465	16007	2	1.4987	1.71121	0.019444	0.899388	0.12607	1	1302	4	1.4987			1302
BUD13	6	0.32422	0.17959	0.328273	11836	1	1.3669	1.71046	0.019478	0.899388	0.12607	1	1303	3	1.3669			1303
PLAG1	6	0.038614	0.034801	0.216471	2923	4	-2.4212	1.70939	0.019526	0.899388	0.12607	1	1304	1	-2.4212			1304
SNTB1	6	0.83172	0.57604	0.673569	18712	2	1.5167	1.70901	0.019543	0.899388	0.12607	1	1305	4	1.5167			1305
DHRS13	6	0.48897	0.2566	0.385933	14577	3	0.68261	1.70854	0.019564	0.899388	0.12607	1	1306	3	0.68261			1306
ORC3	6	0.4976	0.26339	0.392249	14713	2	0.66686	1.70832	0.019574	0.899388	0.12607	1	1307	3	0.66686			1307
SDF2	6	0.4939	0.26198	0.391475	14657	2	1.2067	1.70726	0.019622	0.899388	0.12607	1	1308	3	1.2067			1308
TCP11L2	6	0.52408	0.27664	0.400618	15166	2	0.91856	1.70701	0.019633	0.899388	0.12607	1	1309	3	0.91856			1309
hsa-mir-891b	4	0.78091	0.50197	0.607131	18085	1	1.5274	1.70628	0.019666	1.03802	0.091617	1	1310	3	1.5274			1310
RHOT2	6	0.85736	0.62291	0.715723	19019	1	1.5299	1.70569	0.019693	0.899388	0.12607	1	1311	4	1.5299			1311
G6PC3	6	0.7917	0.51395	0.618589	18209	2	0.18379	1.70529	0.019711	0.899388	0.12607	1	1312	2	0.18379			1312
AOAH	6	0.36707	0.19079	0.330131	12535	2	1.3853	1.70523	0.019714	0.899388	0.12607	1	1313	3	1.3853			1313
hsa-mir-627	4	0.37118	0.19209	0.330131	12608	2	0.80202	1.70454	0.019745	1.03597	0.092051	1	1314	2	0.80202			1314
SPSB4	6	0.96708	0.79094	0.864553	20088	1	1.5273	1.70426	0.019758	0.897395	0.12665	1	1315	4	1.5273			1315
GCSAML	6	0.45602	0.23057	0.359818	14019	2	0.46948	1.70283	0.019823	0.897395	0.12665	1	1316	3	0.46948			1316
CLEC6A	6	0.1549	0.077714	0.227462	7505	2	1.3187	1.70139	0.019889	0.895342	0.12725	1	1317	3	1.3187			1317
HMP19	6	0.46967	0.23854	0.367054	14252	1	0.8302	1.70128	0.019894	0.895342	0.12725	1	1318	3	0.8302			1318
CREBBP	6	0.77019	0.49199	0.600133	17966	1	1.5177	1.7006	0.019925	0.893265	0.12786	1	1319	4	1.5177			1319
TERF1	6	0.98052	0.86301	0.92924	20394	0	1.6845	1.70058	0.019926	0.893265	0.12786	1	1320	4	1.6845			1320
LTA4H	6	0.97527	0.83054	0.899717	20272	1	1.5377	1.70023	0.019942	0.893265	0.12786	1	1321	3	1.5377			1321
CPNE7	6	0.0099107	0.0077715	0.101883	1135	4	-4.3321	1.69988	0.019958	0.893265	0.12786	1	1322	1	-4.3321			1322
ADH5	6	0.22429	0.11946	0.272317	9572	3	0.048031	1.6996	0.019971	0.893265	0.12786	1	1323	3	0.048031			1323
FGR	6	0.97137	0.81463	0.886957	20167	1	1.3918	1.69901	0.019998	0.89218	0.12818	1	1324	4	1.3918			1324
hsa-mir-3663	4	0.1638	0.08583	0.236562	7774	1	1.2895	1.69867	0.020014	1.03186	0.092927	1	1325	2	1.2895			1325
STX10	6	0.35733	0.18583	0.328658	12377	3	0.43306	1.69793	0.020048	0.878801	0.13219	1	1326	3	0.43306			1326
DDOST	6	0.56035	0.32043	0.444254	15787	3	0.055466	1.69678	0.020101	0.878801	0.13219	1	1327	2	0.055466			1327
FAM71F1	6	0.16848	0.086107	0.236562	7917	2	1.3798	1.69646	0.020116	0.878801	0.13219	1	1328	4	1.3798			1328
CDK15	6	0.56625	0.32555	0.448231	15892	2	1.2102	1.69639	0.020119	0.878801	0.13219	1	1329	3	1.2102			1329
BSPRY	6	0.83085	0.57457	0.6726	18699	1	1.5565	1.69635	0.020121	0.878801	0.13219	1	1330	4	1.5565			1330
XKRY	6	0.99292	0.93544	0.990776	20718	0	1.3138	1.69607	0.020134	0.878801	0.13219	1	1331	4	1.3138			1331
XKRY2	6	0.99292	0.93544	0.990776	20719	0	1.3138	1.69607	0.020134	0.878801	0.13219	1	1332	4	1.3138			1332
RPP25	6	0.57196	0.33317	0.456403	15967	1	1.2795	1.69607	0.020134	0.878801	0.13219	1	1333	3	1.2795			1333
IL10RB	6	0.73214	0.45401	0.566547	17553	2	0.2773	1.69588	0.020143	0.878801	0.13219	1	1334	2	0.2773			1334
DNAJC9	6	0.32645	0.1808	0.328273	11871	2	1.3347	1.69532	0.020169	0.878801	0.13219	1	1335	4	1.3347			1335
hsa-mir-3119-1	4	0.45198	0.23626	0.364568	13946	1	1.6	1.69422	0.02022	1.02793	0.093771	1	1336	3	1.6			1336
hsa-mir-3119-2	4	0.45198	0.23626	0.364568	13945	1	1.6	1.69422	0.02022	1.02793	0.093771	1	1337	3	1.6			1337
STK4	6	0.1819	0.093243	0.24553	8330	4	-0.92225	1.69413	0.020224	0.878801	0.13219	1	1338	2	-0.92225			1338
TAPBPL	6	0.78949	0.50913	0.614003	18178	2	1.3781	1.69403	0.020229	0.878801	0.13219	1	1339	3	1.3781			1339
C11orf96	6	0.45448	0.2292	0.359698	13987	2	1.3744	1.69398	0.020231	0.878801	0.13219	1	1340	4	1.3744			1340
DRAP1	6	0.10874	0.065633	0.21867	5990	4	-1.4281	1.69368	0.020245	0.878801	0.13219	1	1341	1	-1.4281			1341
OR10W1	6	0.10792	0.065382	0.21867	5962	3	0.63167	1.69368	0.020245	0.878801	0.13219	1	1342	3	0.63167			1342
SRSF12	6	0.99268	0.93418	0.989638	20712	0	0.70702	1.69276	0.020288	0.877653	0.13254	1	1343	2	0.70702			1343
WIPF1	5	0.2784	0.15025	0.307517	11045	3	-1.0239	1.69242	0.020304	0.908474	0.12346	1	1344	2	-1.0239			1344
HEXDC	6	0.66443	0.39773	0.515841	16892	2	0.64896	1.69163	0.020341	0.874714	0.13344	1	1345	3	0.64896			1345
ESM1	6	0.81293	0.53744	0.637471	18473	1	1.3578	1.69133	0.020355	0.874714	0.13344	1	1346	4	1.3578			1346
hsa-mir-1180	4	0.17326	0.094342	0.245927	8063	2	-0.95936	1.69005	0.020415	1.02592	0.094207	1	1347	2	-0.95936			1347
C13orf35	6	0.30204	0.17695	0.328273	11458	2	1.4048	1.6896	0.020436	0.869345	0.1351	1	1348	3	1.4048			1348
GPM6B	6	0.27044	0.15699	0.31293	10855	3	-0.88635	1.68856	0.020485	0.869345	0.1351	1	1349	1	-0.88635			1349
PLSCR3	6	0.086458	0.052956	0.216471	5200	1	0.91544	1.68846	0.02049	0.869345	0.1351	1	1350	3	0.91544			1350
GTDC1	6	0.74439	0.47467	0.586336	17702	2	0.53995	1.68793	0.020515	0.869345	0.1351	1	1351	2	0.53995			1351
PMVK	6	0.00027708	3.28e-05	0.010862	61	5	-5.5631	1.68755	0.020533	0.869345	0.1351	1	1352	1	-5.5631			1352
ACAP1	6	0.83222	0.57604	0.673569	18718	2	1.6257	1.68704	0.020557	0.86742	0.1357	1	1353	4	1.6257			1353
PIGP	6	0.9388	0.72851	0.812607	19667	1	0.91374	1.68662	0.020577	0.86742	0.1357	1	1354	3	0.91374			1354
COX16	6	0.9585	0.76567	0.843495	19920	1	1.4087	1.68571	0.02062	0.867388	0.13571	1	1355	4	1.4087			1355
DAAM1	6	0.29456	0.17226	0.327957	11335	2	1.3885	1.68495	0.020656	0.865472	0.13631	1	1356	4	1.3885			1356
FEZ1	6	0.45953	0.23119	0.359818	14083	2	0.38726	1.68485	0.020661	0.865472	0.13631	1	1357	3	0.38726			1357
SLC26A7	6	0.29153	0.16786	0.322499	11278	1	1.4193	1.68462	0.020672	0.865472	0.13631	1	1358	4	1.4193			1358
SNAPC4	6	0.11937	0.067209	0.21867	6343	4	-1.3792	1.68451	0.020677	0.865472	0.13631	1	1359	1	-1.3792			1359
VASH2	6	0.96457	0.78151	0.856558	20028	1	1.3123	1.68403	0.0207	0.865472	0.13631	1	1360	4	1.3123			1360
ACBD6	6	0.34581	0.18392	0.328273	12179	2	0.90996	1.68382	0.02071	0.865472	0.13631	1	1361	3	0.90996			1361
TAGAP	6	0.38051	0.19314	0.330131	12745	2	0.75496	1.68365	0.020718	0.863501	0.13693	1	1362	2	0.75496			1362
SHPK	6	0.39365	0.19719	0.332496	12973	1	1.1924	1.68351	0.020725	0.863501	0.13693	1	1363	3	1.1924			1363
TPH1	6	0.99721	0.97331	1	20839	0	1.6432	1.6833	0.020735	0.863501	0.13693	1	1364	4	1.6432			1364
hsa-mir-6816	4	0.28286	0.14303	0.297928	11131	2	-1.4122	1.6833	0.020735	1.01561	0.096469	1	1365	1	-1.4122			1365
hsa-mir-300	4	0.98262	0.91572	0.974227	20452	0	1.6989	1.68231	0.020782	1.01561	0.096469	1	1366	2	1.6989			1366
HPCA	6	0.99312	0.93732	0.992384	20722	0	1.4522	1.68217	0.020789	0.863501	0.13693	1	1367	4	1.4522			1367
RBM23	6	0.13618	0.069893	0.21867	6897	3	-0.30202	1.6815	0.020821	0.863501	0.13693	1	1368	1	-0.30202			1368
OR51A7	6	0.22063	0.11762	0.272317	9473	2	0.7817	1.68127	0.020832	0.863501	0.13693	1	1369	3	0.7817			1369
INHBE	6	0.22317	0.11926	0.272317	9545	3	-0.93904	1.6811	0.02084	0.863501	0.13693	1	1370	2	-0.93904			1370
HCST	6	0.71922	0.44349	0.557034	17433	2	1.5041	1.68108	0.020841	0.863501	0.13693	1	1371	4	1.5041			1371
hsa-mir-555	4	0.87737	0.61112	0.705666	19137	1	1.785	1.68044	0.020872	1.01561	0.09647	1	1372	2	1.785			1372
OR4P4	6	0.98938	0.91162	0.970991	20603	0	1.4166	1.68	0.020893	0.863501	0.13693	1	1373	4	1.4166			1373
ADAM10	6	0.8164	0.54171	0.64095	18520	2	1.607	1.67963	0.020911	0.861508	0.13756	1	1374	4	1.607			1374
MBTD1	6	0.83646	0.58759	0.685064	18769	2	1.2609	1.6795	0.020917	0.861508	0.13756	1	1375	3	1.2609			1375
L2HGDH	6	0.51846	0.27442	0.398717	15067	3	0.65928	1.67919	0.020932	0.861508	0.13756	1	1376	3	0.65928			1376
B9D1	6	0.15222	0.077102	0.227462	7411	2	0.6583	1.67751	0.021013	0.859429	0.13822	1	1377	2	0.6583			1377
UNC13C	6	0.98678	0.90094	0.96219	20541	0	1.0723	1.6772	0.021028	0.859429	0.13822	1	1378	3	1.0723			1378
ME3	6	0.96672	0.78959	0.863724	20072	1	1.452	1.67693	0.021041	0.859429	0.13822	1	1379	3	1.452			1379
ALX3	6	0.29967	0.17662	0.328273	11415	2	0.90936	1.67502	0.021134	0.859429	0.13822	1	1380	3	0.90936			1380
UQCC	6	0.70783	0.43202	0.545963	17297	2	1.5952	1.67453	0.021158	0.859429	0.13822	1	1381	4	1.5952			1381
UQCC1	6	0.70783	0.43202	0.545963	17298	2	1.5952	1.67453	0.021158	0.859429	0.13822	1	1382	4	1.5952			1382
C9orf37	6	0.24653	0.13763	0.294389	10203	2	1.0923	1.67448	0.02116	0.859429	0.13822	1	1383	3	1.0923			1383
ODF2L	5	0.50009	0.27377	0.398717	14754	2	0.56394	1.67448	0.02116	0.901702	0.1254	1	1384	2	0.56394			1384
BNIP3	6	0.19799	0.10299	0.254449	8803	2	1.4105	1.67366	0.0212	0.859429	0.13822	1	1385	4	1.4105			1385
IFIT2	6	0.78451	0.50181	0.607046	18126	2	1.2277	1.67336	0.021215	0.859429	0.13822	1	1386	3	1.2277			1386
KCNF1	6	0.12311	0.067807	0.21867	6483	3	0.20659	1.67313	0.021226	0.857517	0.13883	1	1387	3	0.20659			1387
KLHL12	6	0.014765	0.0085047	0.101883	1486	4	-1.2567	1.67297	0.021234	0.857517	0.13883	1	1388	2	-1.2567			1388
CLCN5	6	0.039707	0.040217	0.216471	2980	3	-1.317	1.67264	0.02125	0.857517	0.13883	1	1389	2	-1.317			1389
FAM20C	6	0.66393	0.39361	0.511107	16888	2	0.38269	1.6726	0.021252	0.857517	0.13883	1	1390	2	0.38269			1390
ZNF41	6	0.99102	0.92361	0.981001	20658	0	1.3828	1.67201	0.021281	0.857517	0.13883	1	1391	4	1.3828			1391
TMEM129	6	0.44622	0.228	0.359698	13853	2	-0.40536	1.6718	0.021291	0.857517	0.13883	1	1392	2	-0.40536			1392
ITGA3	6	0.89721	0.67293	0.764743	19277	1	1.5957	1.67176	0.021293	0.857517	0.13883	1	1393	4	1.5957			1393
PAXIP1	6	0.16714	0.086106	0.236562	7884	3	-0.24634	1.67162	0.0213	0.857517	0.13883	1	1394	1	-0.24634			1394
HMSD	6	0.91593	0.68884	0.777063	19415	1	1.3504	1.67081	0.02134	0.856486	0.13916	1	1395	4	1.3504			1395
CRYBA4	6	0.25652	0.14364	0.298287	10468	4	-0.63374	1.67064	0.021348	0.856486	0.13916	1	1396	2	-0.63374			1396
USP40	6	0.75717	0.48836	0.598883	17831	2	1.4511	1.67015	0.021372	0.856486	0.13916	1	1397	4	1.4511			1397
TPRN	6	0.24327	0.13482	0.290538	10120	3	-0.14997	1.66967	0.021396	0.856486	0.13916	1	1398	2	-0.14997			1398
TXNDC8	6	0.8002	0.52283	0.625018	18304	2	1.3323	1.66914	0.021422	0.856486	0.13916	1	1399	4	1.3323			1399
hsa-mir-4711	4	0.84963	0.5726	0.67083	18933	1	1.2614	1.66875	0.021441	1.00744	0.098302	1	1400	2	1.2614			1400
TTL	6	0.59939	0.3694	0.494977	16298	2	0.42139	1.66869	0.021444	0.856486	0.13916	1	1401	3	0.42139			1401
SPTB	6	0.99594	0.96202	1	20796	0	1.4243	1.66782	0.021487	0.856486	0.13916	1	1402	4	1.4243			1402
IFNA10	6	0.98171	0.86965	0.934734	20427	0	0.89198	1.66768	0.021494	0.856486	0.13916	1	1403	3	0.89198			1403
BACH1	6	0.24387	0.13482	0.290538	10136	2	1.4969	1.66766	0.021495	0.856486	0.13916	1	1404	3	1.4969			1404
TNRC18	5	0.29154	0.1562	0.31293	11280	1	0.32896	1.6675	0.021503	0.900078	0.12587	1	1405	2	0.32896			1405
SERBP1	6	0.64808	0.38619	0.505615	16725	2	-0.34678	1.66675	0.02154	0.854431	0.13982	1	1406	1	-0.34678			1406
B3GALT1	6	0.88984	0.6703	0.762344	19226	1	1.5444	1.66647	0.021554	0.854431	0.13982	1	1407	4	1.5444			1407
hsa-mir-4766	4	0.65371	0.39722	0.515489	16784	1	1.6791	1.66637	0.021559	1.00744	0.098302	1	1408	3	1.6791			1408
AQP5	6	0.59965	0.3694	0.494977	16299	2	0.14512	1.66593	0.021581	0.852324	0.1405	1	1409	2	0.14512			1409
LCP2	6	0.9669	0.79094	0.864553	20078	1	0.97294	1.66579	0.021588	0.852324	0.1405	1	1410	3	0.97294			1410
hsa-mir-3917	4	0.94242	0.78111	0.856558	19709	0	1.8332	1.66577	0.021589	1.00744	0.098302	1	1411	3	1.8332			1411
SLC10A1	6	0.66571	0.39863	0.516175	16903	2	1.5115	1.66551	0.021602	0.852324	0.1405	1	1412	3	1.5115			1412
ZNF221	6	0.97228	0.81859	0.890205	20191	1	1.3424	1.66492	0.021631	0.852324	0.1405	1	1413	4	1.3424			1413
SGCA	6	0.99568	0.96084	1	20788	0	1.4878	1.66446	0.021654	0.852324	0.1405	1	1414	3	1.4878			1414
BEX4	6	0.98744	0.90351	0.964464	20558	0	1.6509	1.66422	0.021666	0.852324	0.1405	1	1415	4	1.6509			1415
POLDIP3	6	0.2932	0.17226	0.327957	11312	3	0.12778	1.66388	0.021683	0.852324	0.1405	1	1416	2	0.12778			1416
DGCR2	6	0.45135	0.2286	0.359698	13937	1	1.4853	1.66298	0.021728	0.852324	0.1405	1	1417	4	1.4853			1417
PLEKHB1	6	0.90038	0.67554	0.767067	19295	1	1.391	1.66256	0.021749	0.85035	0.14114	1	1418	4	1.391			1418
TM4SF1	6	0.48913	0.2566	0.385933	14581	2	1.3933	1.6625	0.021752	0.85035	0.14114	1	1419	4	1.3933			1419
DLGAP1	6	0.70878	0.43202	0.545963	17314	1	1.1528	1.66206	0.021774	0.85035	0.14114	1	1420	3	1.1528			1420
RGS5	6	0.19619	0.10162	0.254449	8752	3	-0.60566	1.66196	0.021779	0.85035	0.14114	1	1421	2	-0.60566			1421
PLP1	6	0.63318	0.38207	0.503233	16588	1	1.2917	1.66103	0.021826	0.847284	0.14214	1	1422	4	1.2917			1422
ZNF469	6	0.74141	0.47162	0.58485	17662	1	1.0603	1.66061	0.021847	0.84588	0.1426	1	1423	3	1.0603			1423
KIF24	6	0.091289	0.053162	0.216471	5360	3	-0.27778	1.66027	0.021864	0.84588	0.1426	1	1424	2	-0.27778			1424
MYL12A	6	0.69098	0.42396	0.540584	17167	2	0.96234	1.66005	0.021875	0.84588	0.1426	1	1425	3	0.96234			1425
SPRR1B	6	0.4556	0.23057	0.359818	14007	1	1.6541	1.65966	0.021895	0.84588	0.1426	1	1426	4	1.6541			1426
hsa-mir-6731	3	0.17768	0.089165	0.240706	8199	2	-2.4211	1.6595	0.021903	1.05365	0.088379	1	1427	1	-2.4211			1427
USP51	6	0.013729	0.0082025	0.101883	1419	4	-3.6107	1.6591	0.021923	0.84588	0.1426	1	1428	2	-3.6107			1428
C4BPB	6	0.98819	0.9076	0.967559	20572	0	0.58639	1.65878	0.021939	0.844816	0.14295	1	1429	2	0.58639			1429
CPEB2	6	0.60975	0.37106	0.496057	16371	2	1.3035	1.65748	0.022005	0.840493	0.14438	1	1430	4	1.3035			1430
PIGG	6	0.9965	0.96756	1	20813	0	1.5214	1.65714	0.022022	0.840493	0.14438	1	1431	4	1.5214			1431
OR13J1	6	0.64215	0.38298	0.503233	16672	1	1.347	1.65671	0.022044	0.839411	0.14474	1	1432	4	1.347			1432
hsa-mir-3151	4	0.76415	0.49076	0.600133	17902	1	0.5691	1.65665	0.022047	1.0053	0.098786	1	1433	1	0.5691			1433
APOBEC3H	6	0.13108	0.069557	0.21867	6747	3	-1.4728	1.65665	0.022047	0.839411	0.14474	1	1434	2	-1.4728			1434
S100A6	6	0.66001	0.39127	0.508585	16842	1	0.72041	1.65626	0.022067	0.839411	0.14474	1	1435	2	0.72041			1435
NUTM2A	6	0.056154	0.047594	0.216471	3861	3	-0.21816	1.65616	0.022072	0.839411	0.14474	1	1436	3	-0.21816			1436
NME9	6	0.0034347	0.00095034	0.039651	504	1	1.6918	1.65573	0.022094	0.838333	0.1451	1	1437	4	1.6918			1437
NAA20	6	0.18854	0.099164	0.254449	8518	3	-1.1876	1.65533	0.022114	0.838333	0.1451	1	1438	2	-1.1876			1438
PCMT1	6	0.8438	0.59764	0.693238	18869	2	1.5866	1.65518	0.022122	0.838333	0.1451	1	1439	4	1.5866			1439
PALM	6	0.24072	0.12929	0.282706	10027	3	0.062072	1.65439	0.022162	0.836898	0.14558	1	1440	3	0.062072			1440
hsa-mir-133a-1	4	0.95904	0.82584	0.896315	19935	0	2.0767	1.65404	0.02218	1.0053	0.098786	1	1441	3	2.0767			1441
TMEM161A	6	0.64023	0.38298	0.503233	16657	1	1.1137	1.65335	0.022215	0.834874	0.14626	1	1442	3	1.1137			1442
FBP1	6	0.089756	0.053015	0.216471	5311	1	1.5524	1.65265	0.022251	0.834874	0.14626	1	1443	4	1.5524			1443
SURF6	6	0.020006	0.0094377	0.101883	1824	2	1.0628	1.65253	0.022257	0.834874	0.14626	1	1444	3	1.0628			1444
SLC25A51	6	0.060877	0.048334	0.216471	4105	4	-2.2861	1.65238	0.022265	0.834874	0.14626	1	1445	2	-2.2861			1445
MND1	6	0.75045	0.47974	0.591508	17764	1	1.5023	1.6523	0.022269	0.834874	0.14626	1	1446	4	1.5023			1446
KRT38	6	0.7016	0.42889	0.544249	17245	1	1.3627	1.65148	0.022311	0.834874	0.14626	1	1447	4	1.3627			1447
MYBBP1A	6	0.22338	0.11926	0.272317	9550	3	0.64683	1.65131	0.02232	0.833392	0.14676	1	1448	3	0.64683			1448
DR1	6	0.9284	0.706	0.792303	19546	1	1.3402	1.65105	0.022333	0.833392	0.14676	1	1449	3	1.3402			1449
PDZD11	6	0.17696	0.092386	0.24553	8176	2	0.57976	1.65072	0.02235	0.833392	0.14676	1	1450	3	0.57976			1450
IRX2	6	0.17224	0.087328	0.236562	8031	2	1.5145	1.65	0.022387	0.833392	0.14676	1	1451	4	1.5145			1451
HS3ST1	6	0.052645	0.047321	0.216471	3686	4	-2.3804	1.64975	0.0224	0.833392	0.14676	1	1452	2	-2.3804			1452
hsa-mir-4755	4	0.96015	0.8322	0.901378	19951	0	1.8602	1.64969	0.022403	1.00134	0.099692	1	1453	3	1.8602			1453
WBSCR27	6	0.22607	0.11984	0.272317	9627	3	-0.63484	1.64878	0.02245	0.833392	0.14676	1	1454	1	-0.63484			1454
LYPLA1	6	0.29182	0.16786	0.322499	11285	2	0.87228	1.64834	0.022473	0.833392	0.14676	1	1455	3	0.87228			1455
OTUD4	6	0.056617	0.04774	0.216471	3885	4	-2.5145	1.64786	0.022498	0.832358	0.14711	1	1456	2	-2.5145			1456
MAPK6	6	0.6381	0.38298	0.503233	16638	1	1.2157	1.64762	0.02251	0.832358	0.14711	1	1457	3	1.2157			1457
SOX7	6	0.40137	0.20398	0.338974	13095	3	-0.32304	1.6473	0.022527	0.832358	0.14711	1	1458	2	-0.32304			1458
C7orf65	6	0.97043	0.80675	0.879295	20143	1	0.86219	1.64695	0.022545	0.832358	0.14711	1	1459	3	0.86219			1459
SULT1C4	6	0.2196	0.11762	0.272317	9434	2	0.15558	1.64631	0.022578	0.832358	0.14711	1	1460	2	0.15558			1460
GPR174	6	0.18136	0.093243	0.24553	8312	3	0.04976	1.64622	0.022583	0.832358	0.14711	1	1461	3	0.04976			1461
PDHX	6	0.85371	0.61894	0.712514	18989	1	1.1889	1.64601	0.022594	0.832358	0.14711	1	1462	4	1.1889			1462
PATE3	6	0.45744	0.23057	0.359818	14044	3	-0.29934	1.6451	0.022641	0.832358	0.14711	1	1463	2	-0.29934			1463
RGS4	6	0.74095	0.46696	0.57967	17655	2	1.0688	1.64503	0.022645	0.832358	0.14711	1	1464	3	1.0688			1464
PAGE2B	6	0.92732	0.7007	0.787482	19525	1	1.5539	1.6444	0.022678	0.832358	0.14711	1	1465	4	1.5539			1465
SPCS2	6	0.007209	0.0072872	0.101883	876	4	-3.7881	1.64418	0.022689	0.832358	0.14711	1	1466	1	-3.7881			1466
ZNF830	6	0.27325	0.15817	0.31293	10927	2	1.3914	1.64374	0.022712	0.832358	0.14711	1	1467	4	1.3914			1467
ZNF354C	6	0.91104	0.68484	0.774296	19381	1	-0.19899	1.64373	0.022713	0.832358	0.14711	1	1468	2	-0.19899			1468
SLC26A11	6	0.64187	0.38298	0.503233	16670	1	1.398	1.64355	0.022722	0.832358	0.14711	1	1469	3	1.398			1469
DSEL	6	0.021588	0.009833	0.101883	1928	2	1.3228	1.64352	0.022724	0.832358	0.14711	1	1470	4	1.3228			1470
HIST1H1A	6	0.49273	0.26198	0.391475	14638	1	1.6041	1.64329	0.022736	0.832358	0.14711	1	1471	4	1.6041			1471
KIF13B	6	0.95843	0.76567	0.843495	19919	1	1.6461	1.64281	0.022761	0.830884	0.14761	1	1472	4	1.6461			1472
hsa-mir-3192	4	0.060569	0.036109	0.216471	4090	3	-2.9089	1.64241	0.022782	0.997057	0.10068	1	1473	1	-2.9089			1473
SKIV2L2	6	0.47635	0.24314	0.371471	14368	2	1.0526	1.64235	0.022785	0.830884	0.14761	1	1474	3	1.0526			1474
B3GALNT1	6	0.50935	0.26917	0.395144	14907	2	0.97368	1.64174	0.022817	0.830884	0.14761	1	1475	3	0.97368			1475
ADCY3	6	0.52381	0.27664	0.400618	15155	2	-0.071589	1.64144	0.022833	0.829386	0.14812	1	1476	2	-0.071589			1476
CCDC146	6	0.83772	0.59048	0.687037	18796	2	1.2761	1.6413	0.02284	0.829386	0.14812	1	1477	4	1.2761			1477
LIPM	6	0.43446	0.21596	0.34664	13655	3	-0.60153	1.64054	0.02288	0.829386	0.14812	1	1478	2	-0.60153			1478
TMEM121	6	0.45172	0.2286	0.359698	13939	1	1.3705	1.64026	0.022895	0.829386	0.14812	1	1479	4	1.3705			1479
ZNF610	6	0.9989	0.98859	1	20889	0	1.4587	1.64015	0.022901	0.829386	0.14812	1	1480	4	1.4587			1480
UCHL3	6	0.99422	0.94615	0.999753	20767	0	1.3523	1.6399	0.022914	0.829386	0.14812	1	1481	4	1.3523			1481
ABAT	6	0.033534	0.03383	0.216471	2652	4	-2.7069	1.63963	0.022928	0.829386	0.14812	1	1482	1	-2.7069			1482
ATP6V1C2	6	0.98587	0.89557	0.957578	20523	0	1.3294	1.63944	0.022938	0.829386	0.14812	1	1483	4	1.3294			1483
OLFML1	6	0.71413	0.43406	0.547158	17381	2	1.1847	1.63939	0.022941	0.829386	0.14812	1	1484	3	1.1847			1484
ATP10B	6	0.67548	0.40407	0.519921	17012	1	1.3496	1.63908	0.022957	0.829386	0.14812	1	1485	4	1.3496			1485
OR2A5	6	0.12228	0.067602	0.21867	6455	1	1.4595	1.63897	0.022963	0.829386	0.14812	1	1486	3	1.4595			1486
ART4	6	0.67341	0.40407	0.519921	16985	2	1.3303	1.63822	0.023003	0.829386	0.14812	1	1487	4	1.3303			1487
PITX1	6	0.89384	0.6703	0.762344	19252	1	1.465	1.63816	0.023006	0.829386	0.14812	1	1488	4	1.465			1488
DHRSX_X	6	0.99415	0.94615	0.999753	20763	0	1.2957	1.63784	0.023023	0.828361	0.14847	1	1489	4	1.2957			1489
DHRSX_Y	6	0.99415	0.94615	0.999753	20762	0	1.2957	1.63784	0.023023	0.828361	0.14847	1	1490	4	1.2957			1490
SLITRK6	6	0.83778	0.59048	0.687037	18799	1	-0.3238	1.63782	0.023024	0.828361	0.14847	1	1491	2	-0.3238			1491
MAMDC4	6	0.11408	0.065914	0.21867	6174	2	1.3992	1.63742	0.023045	0.828361	0.14847	1	1492	3	1.3992			1492
ZFYVE26	6	0.92257	0.69411	0.781357	19474	1	1.2617	1.63629	0.023105	0.828361	0.14847	1	1493	4	1.2617			1493
SMIM14	6	0.043796	0.041211	0.216471	3202	2	1.4577	1.63558	0.023143	0.828361	0.14847	1	1494	4	1.4577			1494
MYLPF	6	0.078511	0.052289	0.216471	4910	2	1.329	1.63537	0.023154	0.828361	0.14847	1	1495	4	1.329			1495
hsa-mir-3065	4	0.10446	0.055124	0.21867	5848	1	1.8222	1.6353	0.023158	0.99512	0.10113	1	1496	3	1.8222			1496
hsa-mir-338	4	0.10446	0.055124	0.21867	5847	1	1.8222	1.6353	0.023158	0.99512	0.10113	1	1497	3	1.8222			1497
SLC30A7	6	0.17274	0.087329	0.236562	8046	2	0.65817	1.63502	0.023173	0.826377	0.14915	1	1498	2	0.65817			1498
ZKSCAN8	6	0.4704	0.23854	0.367054	14263	2	1.6022	1.63444	0.023204	0.826377	0.14915	1	1499	4	1.6022			1499
PM20D2	6	0.15579	0.078159	0.227793	7535	1	1.347	1.63427	0.023213	0.826377	0.14915	1	1500	4	1.347			1500
LOR	6	0.0074281	0.0073039	0.101883	900	5	-2.3486	1.63423	0.023215	0.826377	0.14915	1	1501	1	-2.3486			1501
TSC2	6	0.94034	0.73115	0.814314	19686	1	1.3775	1.6341	0.023222	0.826377	0.14915	1	1502	4	1.3775			1502
DNASE2	6	0.1282	0.069556	0.21867	6649	4	-1.3207	1.63333	0.023263	0.826377	0.14915	1	1503	2	-1.3207			1503
DONSON	6	0.74766	0.47467	0.586336	17733	2	1.0216	1.63309	0.023276	0.826377	0.14915	1	1504	3	1.0216			1504
F2RL1	6	0.94251	0.73116	0.814314	19710	1	1.3998	1.63287	0.023288	0.826377	0.14915	1	1505	3	1.3998			1505
BRD4	6	0.96724	0.79094	0.864553	20093	1	1.6327	1.63259	0.023303	0.826377	0.14915	1	1506	4	1.6327			1506
TCEAL7	6	0.1613	0.08003	0.228576	7694	4	-1.2929	1.63244	0.023311	0.826377	0.14915	1	1507	2	-1.2929			1507
TAS2R20	6	0.98896	0.91003	0.969482	20592	0	1.2736	1.63218	0.023325	0.826377	0.14915	1	1508	4	1.2736			1508
OR2M3	6	0.28274	0.16629	0.322499	11128	2	0.94279	1.6316	0.023356	0.82443	0.14982	1	1509	3	0.94279			1509
hsa-mir-6872	4	0.43673	0.21421	0.345743	13690	1	1.8896	1.63153	0.02336	0.99512	0.10113	1	1510	3	1.8896			1510
PTPN3	6	0.99482	0.95359	1	20776	0	1.3274	1.63143	0.023365	0.82443	0.14982	1	1511	4	1.3274			1511
CXorf48	6	0.43929	0.21854	0.348463	13734	2	1.5045	1.63103	0.023387	0.82443	0.14982	1	1512	3	1.5045			1512
CCT3	6	0.18966	0.09956	0.254449	8547	2	1.1193	1.63012	0.023436	0.823417	0.15017	1	1513	3	1.1193			1513
SLC8A2	6	0.62024	0.37768	0.501744	16460	1	0.23402	1.6289	0.023502	0.818328	0.15194	1	1514	1	0.23402			1514
HLA-E	6	0.36111	0.1881	0.330131	12432	3	0.49595	1.6283	0.023534	0.818328	0.15194	1	1515	3	0.49595			1515
PRDX4	6	0.97561	0.83317	0.90186	20279	1	1.2149	1.62801	0.02355	0.818328	0.15194	1	1516	4	1.2149			1516
SLC8A3	6	0.75764	0.48836	0.598883	17838	2	1.5917	1.62746	0.02358	0.818328	0.15194	1	1517	4	1.5917			1517
CTSH	6	0.67158	0.40182	0.51864	16971	2	0.40686	1.62624	0.023646	0.818328	0.15194	1	1518	1	0.40686			1518
NEK1	5	0.42345	0.22771	0.359698	13478	2	-0.0064143	1.626	0.023659	0.873674	0.13376	1	1519	2	-0.0064143			1519
FKBP5	6	0.11318	0.065914	0.21867	6145	1	1.42	1.62545	0.023689	0.818328	0.15194	1	1520	3	1.42			1520
PPP1R1A	6	0.73427	0.45711	0.569628	17577	2	1.5343	1.62538	0.023693	0.818328	0.15194	1	1521	3	1.5343			1521
OR2M2	6	0.85408	0.61894	0.712514	18994	1	0.40334	1.62536	0.023694	0.818328	0.15194	1	1522	2	0.40334			1522
SLC22A14	5	0.34978	0.17382	0.328273	12238	2	1.7385	1.6252	0.023703	0.873674	0.13376	1	1523	3	1.7385			1523
EXD1	6	0.7013	0.42889	0.544249	17241	1	1.4006	1.62503	0.023712	0.818328	0.15194	1	1524	4	1.4006			1524
GSTA1	6	0.31915	0.17923	0.328273	11752	3	-0.0041574	1.62448	0.023742	0.818328	0.15194	1	1525	2	-0.0041574			1525
ZNF679	6	0.40639	0.20508	0.338974	13181	2	1.421	1.62437	0.023748	0.818328	0.15194	1	1526	3	1.421			1526
HIST1H2BH	6	0.75744	0.48836	0.598883	17835	2	1.3359	1.62382	0.023778	0.818328	0.15194	1	1527	4	1.3359			1527
TIFAB	6	0.40084	0.20398	0.338974	13078	3	-0.47177	1.62362	0.023789	0.818328	0.15194	1	1528	1	-0.47177			1528
PCNP	6	0.2745	0.15893	0.31293	10951	3	-0.11798	1.62355	0.023793	0.818328	0.15194	1	1529	2	-0.11798			1529
FBXW4	6	0.12994	0.069556	0.21867	6707	3	-0.2567	1.62339	0.023802	0.818328	0.15194	1	1530	3	-0.2567			1530
PHYKPL	6	0.16134	0.08003	0.228576	7700	1	1.3676	1.62319	0.023813	0.818328	0.15194	1	1531	3	1.3676			1531
AGXT2L2	6	0.16134	0.08003	0.228576	7696	2	1.1474	1.62319	0.023813	0.818328	0.15194	1	1532	3	1.1474			1532
MBD5	6	0.78229	0.50058	0.606087	18098	2	0.035567	1.62293	0.023827	0.818328	0.15194	1	1533	2	0.035567			1533
CDYL	6	0.12125	0.06739	0.21867	6418	3	-0.4294	1.62275	0.023837	0.818328	0.15194	1	1534	1	-0.4294			1534
CCDC89	6	0.76109	0.48957	0.598883	17871	1	1.3537	1.62238	0.023857	0.818328	0.15194	1	1535	4	1.3537			1535
ORMDL3	6	0.16385	0.08481	0.236562	7775	1	1.3969	1.62151	0.023905	0.81636	0.15263	1	1536	4	1.3969			1536
SIGLEC10	6	0.49465	0.26198	0.391475	14671	2	1.4974	1.62098	0.023934	0.81636	0.15263	1	1537	3	1.4974			1537
TRAFD1	6	0.11047	0.065817	0.21867	6055	2	0.14147	1.62071	0.023949	0.81636	0.15263	1	1538	2	0.14147			1538
LHX2	6	0.090781	0.053162	0.216471	5342	3	-0.62912	1.62013	0.023981	0.814401	0.15332	1	1539	3	-0.62912			1539
ZFP62	6	0.99871	0.98675	1	20884	0	1.4105	1.61992	0.023993	0.814401	0.15332	1	1540	4	1.4105			1540
TBX20	6	0.29872	0.17631	0.328273	11400	3	-0.92669	1.61977	0.024001	0.814401	0.15332	1	1541	2	-0.92669			1541
MYO1H	6	0.99188	0.92903	0.985704	20685	0	1.5459	1.61966	0.024007	0.814401	0.15332	1	1542	4	1.5459			1542
FGD1	6	0.16569	0.08513	0.236562	7826	1	1.4912	1.61934	0.024025	0.814401	0.15332	1	1543	4	1.4912			1543
RNF144B	6	0.25247	0.14059	0.295855	10364	2	1.3945	1.6186	0.024066	0.814401	0.15332	1	1544	4	1.3945			1544
ABCC1	6	0.28198	0.16581	0.322499	11117	2	0.89697	1.61811	0.024093	0.814401	0.15332	1	1545	3	0.89697			1545
ZNF395	6	0.17932	0.092808	0.24553	8243	2	1.0379	1.61777	0.024112	0.814401	0.15332	1	1546	3	1.0379			1546
DNASE2B	6	0.34368	0.18392	0.328273	12151	3	-0.2912	1.61755	0.024124	0.814401	0.15332	1	1547	1	-0.2912			1547
UTS2B	6	0.20353	0.10476	0.254449	8985	1	1.654	1.61733	0.024136	0.814401	0.15332	1	1548	4	1.654			1548
ACADL	6	0.10723	0.065382	0.21867	5947	2	0.97274	1.61638	0.024189	0.814401	0.15332	1	1549	3	0.97274			1549
PRKAR2B	6	0.47314	0.24248	0.371139	14306	2	0.4602	1.61583	0.02422	0.814401	0.15332	1	1550	3	0.4602			1550
OR10Q1	6	0.24801	0.13879	0.295502	10243	1	1.4829	1.61498	0.024267	0.812959	0.15383	1	1551	4	1.4829			1551
B4GALNT3	6	0.12468	0.06843	0.21867	6531	3	-1.1402	1.61498	0.024267	0.812959	0.15383	1	1552	2	-1.1402			1552
TMEM45B	6	0.98441	0.88518	0.94859	20491	0	1.3094	1.61482	0.024276	0.812959	0.15383	1	1553	4	1.3094			1553
ATF4	6	0.5018	0.26557	0.393438	14778	2	0.55742	1.61477	0.024279	0.812959	0.15383	1	1554	3	0.55742			1554
ABCA7	6	0.073549	0.051376	0.216471	4683	2	0.45043	1.61445	0.024297	0.810903	0.15456	1	1555	3	0.45043			1555
NKRF	6	0.67661	0.40407	0.519921	17024	1	1.1554	1.61327	0.024363	0.810903	0.15456	1	1556	3	1.1554			1556
EBLN2	6	0.71137	0.43306	0.545963	17342	2	1.0079	1.6129	0.024384	0.810903	0.15456	1	1557	3	1.0079			1557
LAMA4	6	0.99756	0.97505	1	20851	0	1.2684	1.61288	0.024385	0.810903	0.15456	1	1558	4	1.2684			1558
ENC1	6	0.72116	0.44565	0.558496	17462	2	0.85912	1.61284	0.024387	0.810903	0.15456	1	1559	3	0.85912			1559
SLA2	6	0.57849	0.33932	0.461994	16068	2	0.38597	1.61273	0.024393	0.810903	0.15456	1	1560	3	0.38597			1560
TMEM151A	6	0.15825	0.079318	0.228576	7603	4	-1.5995	1.61241	0.024411	0.810903	0.15456	1	1561	2	-1.5995			1561
LUC7L	6	0.23235	0.12222	0.272317	9811	2	1.3643	1.6119	0.02444	0.810903	0.15456	1	1562	4	1.3643			1562
SHROOM4	6	0.15117	0.07696	0.227462	7380	4	-1.1717	1.61156	0.024459	0.810903	0.15456	1	1563	1	-1.1717			1563
hsa-mir-196b	4	0.043191	0.033472	0.216471	3171	3	-2.9431	1.61126	0.024476	0.966737	0.10796	1	1564	1	-2.9431			1564
SLC38A4	6	0.46148	0.2319	0.359818	14114	3	-0.19134	1.61073	0.024506	0.809864	0.15493	1	1565	1	-0.19134			1565
EPS8L3	6	0.039417	0.040163	0.216471	2964	3	0.085828	1.60988	0.024554	0.808773	0.15532	1	1566	3	0.085828			1566
TBX19	6	0.41882	0.21095	0.344347	13392	2	1.517	1.60974	0.024562	0.808773	0.15532	1	1567	4	1.517			1567
EXOSC2	6	0.033055	0.028286	0.216471	2627	3	-1.3014	1.60892	0.024608	0.808773	0.15532	1	1568	3	-1.3014			1568
COL4A5	6	0.49516	0.26272	0.391963	14677	1	1.2732	1.60876	0.024617	0.808773	0.15532	1	1569	4	1.2732			1569
GNMT	6	0.20128	0.10408	0.254449	8917	3	-0.49706	1.60818	0.02465	0.808773	0.15532	1	1570	2	-0.49706			1570
CHKA	6	0.43642	0.21788	0.348463	13683	2	0.95454	1.60808	0.024656	0.808773	0.15532	1	1571	2	0.95454			1571
DIRAS3	6	0.10929	0.065721	0.21867	6010	1	1.5628	1.60678	0.02473	0.80682	0.15602	1	1572	4	1.5628			1572
ZNF133	6	0.12171	0.06739	0.21867	6433	1	1.2562	1.60655	0.024743	0.80682	0.15602	1	1573	3	1.2562			1573
C8orf86	6	0.83912	0.59048	0.687037	18814	2	0.1013	1.60651	0.024745	0.80682	0.15602	1	1574	1	0.1013			1574
PCNX	6	0.54102	0.28797	0.409399	15438	3	0.67232	1.60606	0.024771	0.804876	0.15672	1	1575	3	0.67232			1575
OR2T2	6	0.094454	0.058821	0.21867	5467	2	1.2427	1.60593	0.024778	0.804876	0.15672	1	1576	4	1.2427			1576
HK3	6	0.23797	0.12345	0.272317	9964	1	0.81529	1.6056	0.024797	0.804876	0.15672	1	1577	3	0.81529			1577
SIRPB1	6	0.23098	0.12167	0.272317	9771	3	0.58153	1.60501	0.024831	0.804876	0.15672	1	1578	3	0.58153			1578
ARHGEF7	6	0.0015553	0.0007886	0.039651	280	4	-4.338	1.60483	0.024841	0.804876	0.15672	1	1579	2	-4.338			1579
PROKR1	6	0.27271	0.15817	0.31293	10916	2	0.44896	1.60359	0.024912	0.803409	0.15725	1	1580	3	0.44896			1580
SSH1	6	0.67821	0.405	0.520229	17041	2	0.59275	1.60343	0.024921	0.800464	0.15832	1	1581	3	0.59275			1581
SGK2	6	0.054463	0.04744	0.216471	3792	1	1.4958	1.60338	0.024924	0.800464	0.15832	1	1582	3	1.4958			1582
PLXNA1	6	0.26982	0.15699	0.31293	10836	1	0.98049	1.60281	0.024957	0.800464	0.15832	1	1583	4	0.98049			1583
AMOT	6	0.73982	0.46582	0.578514	17645	2	0.077305	1.60237	0.024982	0.800464	0.15832	1	1584	2	0.077305			1584
hsa-let-7f-1	4	0.73888	0.45352	0.566547	17634	1	1.7515	1.60154	0.02503	0.958686	0.10998	1	1585	3	1.7515			1585
PRDX6	6	0.944	0.73647	0.81869	19739	1	1.5265	1.60152	0.025031	0.800464	0.15832	1	1586	3	1.5265			1586
HK1	6	0.051785	0.047231	0.216471	3641	2	1.4674	1.6014	0.025038	0.800464	0.15832	1	1587	4	1.4674			1587
hsa-mir-639	4	0.088695	0.048307	0.216471	5272	2	-0.79927	1.60107	0.025057	0.958686	0.10998	1	1588	2	-0.79927			1588
NRP2	6	0.16326	0.084809	0.236562	7754	2	0.89865	1.60067	0.02508	0.800464	0.15832	1	1589	1	0.89865			1589
hsa-mir-4803	4	0.9821	0.91572	0.974227	20435	0	1.5132	1.59981	0.02513	0.956677	0.11049	1	1590	3	1.5132			1590
LEAP2	6	0.52644	0.27748	0.40083	15202	3	-0.41394	1.59903	0.025175	0.800464	0.15832	1	1591	1	-0.41394			1591
TDP1	6	0.36745	0.19123	0.330131	12543	2	1.5542	1.59829	0.025218	0.800464	0.15832	1	1592	4	1.5542			1592
ERAP1	6	0.93256	0.71262	0.797766	19593	1	1.2572	1.59822	0.025222	0.800464	0.15832	1	1593	3	1.2572			1593
KRT6B	6	0.83001	0.57168	0.670005	18684	1	0.4864	1.5982	0.025223	0.800464	0.15832	1	1594	2	0.4864			1594
TRAT1	5	0.43837	0.24213	0.371139	13719	2	1.7353	1.59803	0.025233	0.863375	0.13697	1	1595	3	1.7353			1595
TFIP11	6	0.047065	0.041414	0.216471	3374	3	-1.9375	1.59738	0.025271	0.800464	0.15832	1	1596	2	-1.9375			1596
ZNF492	6	0.95233	0.75642	0.836251	19848	1	1.2326	1.59731	0.025275	0.800464	0.15832	1	1597	3	1.2326			1597
ZMYM2	6	0.28325	0.16629	0.322499	11141	1	1.2957	1.59715	0.025284	0.800464	0.15832	1	1598	4	1.2957			1598
ARNT2	6	0.01216	0.0081424	0.101883	1306	2	1.3663	1.59698	0.025294	0.800464	0.15832	1	1599	3	1.3663			1599
RINL	6	0.24739	0.13787	0.294389	10217	4	-0.59048	1.59655	0.025319	0.800464	0.15832	1	1600	1	-0.59048			1600
SLC22A15	6	0.031754	0.022384	0.194238	2536	3	-2.3815	1.59609	0.025346	0.800464	0.15832	1	1601	2	-2.3815			1601
TAP1	6	0.025694	0.010028	0.101883	2177	3	-0.094871	1.59578	0.025364	0.800464	0.15832	1	1602	2	-0.094871			1602
RBM26	6	0.12024	0.067296	0.21867	6383	4	-1.6542	1.59575	0.025366	0.800464	0.15832	1	1603	1	-1.6542			1603
PRSS8	6	0.4877	0.25529	0.38475	14556	1	1.4443	1.5957	0.025369	0.800464	0.15832	1	1604	4	1.4443			1604
CNOT7	6	0.47446	0.24248	0.371139	14330	3	-0.26194	1.59503	0.025408	0.800464	0.15832	1	1605	2	-0.26194			1605
VIPR1	6	0.042778	0.041137	0.216471	3153	5	-1.7898	1.59493	0.025414	0.800464	0.15832	1	1606	1	-1.7898			1606
C11orf83	6	0.61422	0.37439	0.499496	16404	2	1.3806	1.59479	0.025422	0.800464	0.15832	1	1607	4	1.3806			1607
TJP1	6	0.67443	0.40407	0.519921	16996	2	0.98228	1.59457	0.025435	0.800464	0.15832	1	1608	3	0.98228			1608
OR52H1	6	0.062583	0.048639	0.216471	4193	3	0.29488	1.59426	0.025453	0.800464	0.15832	1	1609	3	0.29488			1609
SPO11	6	0.74214	0.47282	0.586173	17674	2	1.3302	1.59411	0.025462	0.800464	0.15832	1	1610	3	1.3302			1610
TYRO3	6	0.035198	0.034026	0.216471	2749	4	-3.3904	1.59411	0.025462	0.800464	0.15832	1	1611	2	-3.3904			1611
SNX24	6	0.36656	0.19078	0.330131	12524	3	0.3781	1.59409	0.025463	0.800464	0.15832	1	1612	3	0.3781			1612
TMEM38A	6	0.20032	0.10299	0.254449	8888	2	0.42214	1.59395	0.025471	0.800464	0.15832	1	1613	2	0.42214			1613
MAP1B	6	0.40356	0.20508	0.338974	13128	3	-0.70012	1.59329	0.02551	0.800464	0.15832	1	1614	1	-0.70012			1614
BNC2	6	0.84328	0.59764	0.693238	18861	2	-0.27114	1.5929	0.025533	0.800464	0.15832	1	1615	2	-0.27114			1615
DNAJB12	6	0.75803	0.48836	0.598883	17840	2	1.4587	1.59249	0.025557	0.800464	0.15832	1	1616	4	1.4587			1616
EXOC1	6	0.31881	0.17923	0.328273	11738	3	-0.94221	1.59249	0.025557	0.800464	0.15832	1	1617	2	-0.94221			1617
hsa-mir-6742	4	0.20902	0.11499	0.271413	9145	3	-0.75733	1.59242	0.025561	0.952608	0.11153	1	1618	1	-0.75733			1618
ZCCHC24	6	0.16214	0.084809	0.236562	7727	3	-1.0721	1.59168	0.025605	0.800464	0.15832	1	1619	2	-1.0721			1619
NUMA1	6	0.019922	0.0094372	0.101883	1819	3	-2.3957	1.59086	0.025653	0.800464	0.15832	1	1620	1	-2.3957			1620
SRC	6	0.48257	0.24858	0.376974	14468	1	1.3479	1.59074	0.02566	0.800464	0.15832	1	1621	4	1.3479			1621
C16orf90	6	0.46448	0.23258	0.360803	14164	2	1.4752	1.59035	0.025683	0.800464	0.15832	1	1622	4	1.4752			1622
TPRX1	6	0.080984	0.052681	0.216471	5007	2	0.84601	1.59024	0.02569	0.800464	0.15832	1	1623	3	0.84601			1623
RBBP9	6	0.050358	0.047145	0.216471	3560	3	-0.57523	1.59017	0.025694	0.800464	0.15832	1	1624	2	-0.57523			1624
FAM217B	6	0.34638	0.18392	0.328273	12193	2	0.47036	1.59005	0.025701	0.800464	0.15832	1	1625	2	0.47036			1625
SUN3	6	0.19441	0.10139	0.254449	8707	3	-0.71309	1.58941	0.025739	0.800464	0.15832	1	1626	2	-0.71309			1626
UGGT2	6	0.14046	0.07088	0.21867	7037	1	1.2306	1.5891	0.025757	0.800464	0.15832	1	1627	3	1.2306			1627
NAT8B	6	0.054742	0.04744	0.216471	3801	1	0.60847	1.5888	0.025775	0.800464	0.15832	1	1628	3	0.60847			1628
NEGR1	6	0.23589	0.12321	0.272317	9905	3	-0.77385	1.58865	0.025784	0.800464	0.15832	1	1629	2	-0.77385			1629
CCDC27	6	0.83907	0.59048	0.687037	18813	1	1.0483	1.58835	0.025802	0.800464	0.15832	1	1630	3	1.0483			1630
PLEKHG6	6	0.59086	0.36114	0.487165	16222	2	1.4705	1.58806	0.025819	0.800464	0.15832	1	1631	4	1.4705			1631
DDX20	6	0.47577	0.24314	0.371471	14353	2	1.4422	1.58799	0.025823	0.800464	0.15832	1	1632	4	1.4422			1632
hsa-mir-4777	4	0.98255	0.91572	0.974227	20450	0	1.2415	1.58757	0.025848	0.952608	0.11153	1	1633	3	1.2415			1633
GLB1L2	6	0.4556	0.23057	0.359818	14010	2	1.2252	1.58699	0.025883	0.800464	0.15832	1	1634	4	1.2252			1634
EPB41L4B	6	0.38915	0.19409	0.330131	12882	2	1.3403	1.58643	0.025916	0.800464	0.15832	1	1635	4	1.3403			1635
GUCA2B	6	0.95278	0.75642	0.836251	19854	1	0.76224	1.58605	0.025939	0.798958	0.15887	1	1636	2	0.76224			1636
MAF1	6	0.46122	0.23119	0.359818	14111	2	0.26638	1.58595	0.025945	0.798958	0.15887	1	1637	2	0.26638			1637
hsa-mir-6502	3	0.3765	0.19524	0.330984	12691	2	-0.75777	1.5857	0.02596	1.02718	0.093934	1	1638	1	-0.75777			1638
CBX5	6	0.77208	0.49318	0.600959	17984	1	1.34	1.58526	0.025986	0.798958	0.15887	1	1639	4	1.34			1639
CD79A	6	0.14985	0.07696	0.227462	7330	4	-1.0487	1.58524	0.025987	0.798958	0.15887	1	1640	1	-1.0487			1640
PGAP1	6	0.88197	0.65841	0.751705	19160	1	1.278	1.58503	0.026	0.798958	0.15887	1	1641	4	1.278			1641
HTR1F	6	0.44201	0.22328	0.35507	13777	1	0.043665	1.58489	0.026008	0.798958	0.15887	1	1642	2	0.043665			1642
GLI2	6	0.76719	0.49199	0.600133	17937	1	1.0805	1.58474	0.026017	0.798958	0.15887	1	1643	3	1.0805			1643
CFC1	6	0.70782	0.43202	0.545963	17296	2	1.3998	1.58468	0.026021	0.798958	0.15887	1	1644	3	1.3998			1644
SLC39A7	6	0.0024975	0.0008505	0.039651	417	5	-4.3338	1.58444	0.026035	0.798958	0.15887	1	1645	1	-4.3338			1645
SLFN11	6	0.25808	0.14398	0.298287	10508	2	1.3112	1.58288	0.026129	0.797948	0.15924	1	1646	3	1.3112			1646
IL12B	6	0.95919	0.76828	0.84599	19939	1	0.5016	1.58286	0.02613	0.797948	0.15924	1	1647	1	0.5016			1647
FFAR1	6	0.65755	0.39127	0.508585	16820	2	0.74949	1.58248	0.026153	0.796913	0.15962	1	1648	3	0.74949			1648
MCF2L	6	0.63414	0.38207	0.503233	16595	2	1.3633	1.58241	0.026157	0.796913	0.15962	1	1649	4	1.3633			1649
SLC12A3	6	0.98499	0.88811	0.950527	20506	0	1.5994	1.58208	0.026177	0.796913	0.15962	1	1650	4	1.5994			1650
U2AF1	6	0.0060386	0.0014957	0.042248	772	4	-4.4538	1.5819	0.026188	0.796913	0.15962	1	1651	2	-4.4538			1651
LOC147646	6	0.67443	0.40407	0.519921	16995	1	1.4551	1.58114	0.026234	0.796913	0.15962	1	1652	3	1.4551			1652
TCEB3	6	0.87926	0.6544	0.747949	19147	1	1.0401	1.58114	0.026234	0.796913	0.15962	1	1653	3	1.0401			1653
IMPAD1	6	0.65577	0.39127	0.508585	16803	2	1.4662	1.58089	0.026249	0.796913	0.15962	1	1654	3	1.4662			1654
KPNA3	6	0.08258	0.052747	0.216471	5058	3	-1.1899	1.58084	0.026252	0.796913	0.15962	1	1655	2	-1.1899			1655
RAB6B	6	0.95695	0.76305	0.84158	19901	1	0.83859	1.58039	0.026279	0.796913	0.15962	1	1656	3	0.83859			1656
PTPRT	6	0.77483	0.49747	0.6049	18017	2	1.3424	1.57978	0.026316	0.796913	0.15962	1	1657	4	1.3424			1657
CYSLTR1	6	0.16676	0.086106	0.236562	7874	2	1.5343	1.57957	0.026329	0.796913	0.15962	1	1658	4	1.5343			1658
ZAK	6	0.48734	0.25529	0.38475	14550	3	0.2541	1.5795	0.026333	0.796913	0.15962	1	1659	3	0.2541			1659
KIR3DL1	6	0.99644	0.96685	1	20809	0	1.3502	1.57891	0.026369	0.796913	0.15962	1	1660	4	1.3502			1660
STK17A	6	0.39302	0.19668	0.332496	12961	2	1.2564	1.57851	0.026393	0.796913	0.15962	1	1661	4	1.2564			1661
TRIM45	6	0.98436	0.88518	0.94859	20489	0	0.088509	1.57812	0.026417	0.796913	0.15962	1	1662	1	0.088509			1662
ARL13A	6	0.25187	0.14032	0.295855	10344	2	1.4001	1.57779	0.026437	0.796913	0.15962	1	1663	4	1.4001			1663
ZNF3	6	0.8112	0.53744	0.637471	18450	2	1.4775	1.57764	0.026446	0.796913	0.15962	1	1664	3	1.4775			1664
MYD88	6	0.44521	0.228	0.359698	13841	3	0.50546	1.57739	0.026461	0.796913	0.15962	1	1665	3	0.50546			1665
RPS4X	6	0.41403	0.20622	0.339035	13320	3	0.44396	1.57734	0.026464	0.796913	0.15962	1	1666	3	0.44396			1666
SLC2A12	6	0.87048	0.63986	0.733341	19093	1	1.387	1.57718	0.026474	0.796913	0.15962	1	1667	4	1.387			1667
WISP3	6	0.95887	0.76567	0.843495	19930	1	1.5425	1.577	0.026485	0.796913	0.15962	1	1668	4	1.5425			1668
ZNF366	6	0.42282	0.21344	0.345743	13465	2	0.39383	1.57682	0.026496	0.796913	0.15962	1	1669	2	0.39383			1669
METTL12	6	0.19839	0.10299	0.254449	8819	1	1.1707	1.57656	0.026512	0.796913	0.15962	1	1670	3	1.1707			1670
PMPCA	6	0.48205	0.24788	0.376086	14462	2	0.94451	1.57597	0.026548	0.796913	0.15962	1	1671	3	0.94451			1671
PATZ1	6	0.68583	0.41382	0.529968	17110	1	0.87383	1.57577	0.02656	0.796913	0.15962	1	1672	2	0.87383			1672
KIR2DL1	6	0.97353	0.82526	0.89577	20224	1	1.3246	1.57545	0.02658	0.794904	0.16036	1	1673	4	1.3246			1673
NTSR2	6	0.38849	0.19409	0.330131	12874	2	1.2588	1.575	0.026607	0.794904	0.16036	1	1674	4	1.2588			1674
GINM1	6	0.25775	0.14398	0.298287	10500	1	1.1843	1.57494	0.026611	0.794904	0.16036	1	1675	3	1.1843			1675
PDZD4	6	0.71625	0.4382	0.551437	17402	2	1.5554	1.57463	0.02663	0.794904	0.16036	1	1676	4	1.5554			1676
PTH1R	6	0.42374	0.2153	0.345743	13485	2	0.35853	1.5746	0.026632	0.794904	0.16036	1	1677	2	0.35853			1677
SMG5	6	0.29146	0.16786	0.322499	11277	2	1.3046	1.57432	0.026649	0.794904	0.16036	1	1678	3	1.3046			1678
ZNF195	6	0.14516	0.071603	0.21867	7186	4	-0.85592	1.57422	0.026655	0.794904	0.16036	1	1679	1	-0.85592			1679
FZD8	6	0.94037	0.73115	0.814314	19688	1	1.3036	1.5739	0.026675	0.794904	0.16036	1	1680	4	1.3036			1680
NFKBIL1	6	0.54899	0.30316	0.426504	15579	2	1.2675	1.57351	0.026699	0.793957	0.16071	1	1681	4	1.2675			1681
AGBL1	6	0.97269	0.82259	0.893843	20199	1	1.3826	1.57346	0.026702	0.793957	0.16071	1	1682	4	1.3826			1682
SLC39A3	6	0.78119	0.4993	0.605146	18089	1	0.72676	1.57344	0.026703	0.793957	0.16071	1	1683	3	0.72676			1683
KNG1	6	0.21279	0.11152	0.263946	9255	2	0.92712	1.57281	0.026742	0.793957	0.16071	1	1684	3	0.92712			1684
ZNF394	6	0.24566	0.13706	0.293669	10181	4	-0.58714	1.57268	0.02675	0.793957	0.16071	1	1685	1	-0.58714			1685
IL17RB	6	0.72617	0.4499	0.562346	17503	2	0.84737	1.57251	0.02676	0.793957	0.16071	1	1686	3	0.84737			1686
PSORS1C1	6	0.45388	0.2292	0.359698	13975	3	-0.58491	1.5719	0.026798	0.791935	0.16146	1	1687	1	-0.58491			1687
hsa-mir-4533	4	0.57677	0.32826	0.450797	16038	2	-0.026282	1.5718	0.026804	0.936629	0.11571	1	1688	1	-0.026282			1688
CCDC34	6	0.20519	0.1054	0.254449	9032	2	1.3112	1.5718	0.026804	0.791935	0.16146	1	1689	4	1.3112			1689
MMP9	6	0.45994	0.23119	0.359818	14088	2	1.1337	1.5717	0.02681	0.791935	0.16146	1	1690	3	1.1337			1690
OR2B2	6	0.23797	0.12345	0.272317	9963	1	1.4345	1.57102	0.026852	0.791935	0.16146	1	1691	4	1.4345			1691
BZRAP1	6	0.16242	0.084809	0.236562	7730	3	0.37701	1.57093	0.026858	0.791935	0.16146	1	1692	3	0.37701			1692
MAGEB6	6	0.84631	0.60332	0.698458	18893	2	1.2471	1.57064	0.026876	0.791935	0.16146	1	1693	4	1.2471			1693
hsa-mir-1299	4	0.4904	0.25914	0.389476	14601	2	0.74877	1.57054	0.026882	0.932743	0.11675	1	1694	2	0.74877			1694
UROC1	6	0.18328	0.093724	0.24553	8369	2	0.35753	1.57034	0.026894	0.791935	0.16146	1	1695	2	0.35753			1695
ZNF665	6	0.60382	0.3694	0.494977	16323	1	1.3784	1.57013	0.026907	0.791935	0.16146	1	1696	4	1.3784			1696
C11orf49	6	0.66122	0.39127	0.508585	16856	1	1.2054	1.56912	0.02697	0.791935	0.16146	1	1697	3	1.2054			1697
EPS8L2	6	0.0024855	0.00084959	0.039651	414	4	-1.3755	1.56883	0.026988	0.791935	0.16146	1	1698	2	-1.3755			1698
ZFR	6	0.058999	0.048043	0.216471	4012	3	0.055286	1.56881	0.026989	0.791935	0.16146	1	1699	2	0.055286			1699
FASTKD5	6	0.22161	0.11804	0.272317	9498	2	1.4365	1.5688	0.02699	0.791935	0.16146	1	1700	3	1.4365			1700
hsa-mir-641	4	0.41394	0.20564	0.338974	13319	1	1.7517	1.56774	0.027056	0.932743	0.11675	1	1701	3	1.7517			1701
RHPN2	6	0.18089	0.093243	0.24553	8287	2	0.37231	1.56766	0.027061	0.785925	0.16371	1	1702	2	0.37231			1702
CX3CR1	6	0.065191	0.04925	0.216471	4300	3	0.48262	1.56714	0.027093	0.785925	0.16371	1	1703	3	0.48262			1703
FSIP1	6	0.22683	0.12012	0.272317	9648	3	-0.11414	1.56652	0.027132	0.784468	0.16426	1	1704	1	-0.11414			1704
ANXA1	6	0.64013	0.38298	0.503233	16655	2	0.59044	1.56604	0.027162	0.784468	0.16426	1	1705	2	0.59044			1705
TUT1	6	0.0045833	0.0011988	0.04006	626	5	-3.1367	1.56575	0.02718	0.783491	0.16463	1	1706	1	-3.1367			1706
DPY19L3	6	0.11618	0.066712	0.21867	6222	2	1.2098	1.56575	0.02718	0.783491	0.16463	1	1707	4	1.2098			1707
BCLAF1	6	0.4004	0.20398	0.338974	13069	2	1.5583	1.56556	0.027192	0.783491	0.16463	1	1708	4	1.5583			1708
TGFB3	6	0.70424	0.42889	0.544249	17264	2	1.5168	1.56545	0.027199	0.783491	0.16463	1	1709	4	1.5168			1709
USE1	6	0.66515	0.39773	0.515841	16898	2	-0.068258	1.56516	0.027217	0.783491	0.16463	1	1710	2	-0.068258			1710
hsa-mir-1253	4	0.97232	0.88382	0.94741	20192	0	1.8479	1.56459	0.027253	0.930776	0.11728	1	1711	3	1.8479			1711
ISG20	6	0.74486	0.47467	0.586336	17711	1	1.3748	1.56406	0.027286	0.783491	0.16463	1	1712	4	1.3748			1712
RASA2	6	0.94681	0.74833	0.829939	19774	1	1.4581	1.56395	0.027293	0.783491	0.16463	1	1713	4	1.4581			1713
RPLP0	6	0.65122	0.38707	0.505615	16753	1	0.75161	1.56347	0.027323	0.783491	0.16463	1	1714	2	0.75161			1714
CCDC82	6	0.8714	0.64115	0.734338	19097	1	1.2867	1.5628	0.027365	0.782542	0.16499	1	1715	4	1.2867			1715
SPHAR	1	0.97263	0.97799	1	20197	0	3.3145	1.56277	0.027367	1.65744	0.022007	1	1716	1	3.3145			1716
SLC25A3	5	0.11842	0.06034	0.21867	6306	4	-0.62779	1.5622	0.027403	0.848845	0.14163	1	1717	1	-0.62779			1717
PDE3A	6	0.225	0.11984	0.272317	9588	2	0.18456	1.56209	0.02741	0.781543	0.16537	1	1718	2	0.18456			1718
RFX3	6	0.99064	0.91924	0.976872	20647	0	1.4561	1.56187	0.027424	0.780101	0.16592	1	1719	4	1.4561			1719
ADCK4	6	0.35933	0.18714	0.330131	12403	2	1.3228	1.56138	0.027455	0.780101	0.16592	1	1720	4	1.3228			1720
APC2	6	0.74635	0.47467	0.586336	17722	2	-0.46751	1.56122	0.027465	0.780101	0.16592	1	1721	2	-0.46751			1721
SLC35A2	6	0.155	0.077715	0.227462	7510	3	-0.17554	1.56046	0.027513	0.780101	0.16592	1	1722	1	-0.17554			1722
AQP8	6	0.084057	0.052811	0.216471	5103	2	0.88883	1.56035	0.02752	0.780101	0.16592	1	1723	3	0.88883			1723
HIST1H4L	6	0.98781	0.906	0.966655	20561	0	1.2842	1.56019	0.02753	0.780101	0.16592	1	1724	3	1.2842			1724
CASP12	6	0.5208	0.27442	0.398717	15104	2	0.9046	1.55972	0.02756	0.780101	0.16592	1	1725	3	0.9046			1725
HSD17B2	6	0.10325	0.060056	0.21867	5801	1	1.492	1.55956	0.02757	0.780101	0.16592	1	1726	4	1.492			1726
KATNB1	6	0.17592	0.087597	0.236562	8143	2	1.3534	1.5589	0.027612	0.780101	0.16592	1	1727	4	1.3534			1727
FBN3	6	0.32254	0.17959	0.328273	11807	1	1.3087	1.55887	0.027614	0.780101	0.16592	1	1728	3	1.3087			1728
IGF2BP3	6	0.92507	0.69545	0.78238	19500	1	1.4335	1.55856	0.027634	0.780101	0.16592	1	1729	3	1.4335			1729
ITGB5	6	0.4735	0.24248	0.371139	14315	2	0.60887	1.55821	0.027656	0.780101	0.16592	1	1730	3	0.60887			1730
PRICKLE4	6	0.57334	0.334	0.456902	15987	1	1.3629	1.55799	0.02767	0.778169	0.16666	1	1731	4	1.3629			1731
C19orf66	6	0.12257	0.067602	0.21867	6463	3	-1.6017	1.55746	0.027704	0.777154	0.16705	1	1732	2	-1.6017			1732
FAM168B	6	0.15963	0.079505	0.228576	7648	2	1.2431	1.55732	0.027713	0.775156	0.16782	1	1733	4	1.2431			1733
KAZALD1	6	0.33862	0.18392	0.328273	12071	1	1.3293	1.55708	0.027728	0.774097	0.16823	1	1734	3	1.3293			1734
SCNN1G	6	0.43759	0.21854	0.348463	13705	2	0.72513	1.55671	0.027752	0.774097	0.16823	1	1735	2	0.72513			1735
CPNE9	6	0.5207	0.27442	0.398717	15099	3	0.68405	1.55669	0.027753	0.774097	0.16823	1	1736	3	0.68405			1736
HIST1H2BD	6	0.46822	0.23519	0.363026	14226	1	1.2238	1.55633	0.027776	0.771112	0.16939	1	1737	4	1.2238			1737
C1QTNF3	6	0.57093	0.33237	0.455872	15955	1	1.1432	1.55628	0.027779	0.771112	0.16939	1	1738	3	1.1432			1738
MICAL3	6	0.63499	0.38207	0.503233	16604	2	1.4429	1.55614	0.027788	0.771112	0.16939	1	1739	3	1.4429			1739
TNRC6C	6	0.52705	0.27904	0.402122	15216	1	0.76041	1.55597	0.027799	0.769704	0.16994	1	1740	3	0.76041			1740
LIFR	6	0.65016	0.38707	0.505615	16742	2	1.5046	1.55583	0.027808	0.769704	0.16994	1	1741	3	1.5046			1741
C19orf77	6	0.78656	0.50616	0.610649	18146	1	0.86827	1.55536	0.027838	0.769704	0.16994	1	1742	3	0.86827			1742
SPATA22	6	0.23733	0.12345	0.272317	9952	2	1.1169	1.55475	0.027877	0.769704	0.16994	1	1743	3	1.1169			1743
ECHDC2	5	0.033724	0.034352	0.216471	2664	3	-3.9738	1.55471	0.02788	0.844057	0.1432	1	1744	1	-3.9738			1744
STON2	6	0.9977	0.97533	1	20854	0	1.2934	1.55387	0.027934	0.768734	0.17032	1	1745	4	1.2934			1745
ITGA4	6	0.015343	0.0085052	0.101883	1523	1	1.2544	1.55376	0.027941	0.768734	0.17032	1	1746	4	1.2544			1746
CCNDBP1	6	0.15156	0.07696	0.227462	7392	3	-1.2706	1.55374	0.027942	0.768734	0.17032	1	1747	1	-1.2706			1747
TSLP	6	0.55417	0.31205	0.435272	15682	1	0.080421	1.553	0.02799	0.768734	0.17032	1	1748	1	0.080421			1748
EVPLL	6	0.92883	0.706	0.792303	19551	1	1.2911	1.55225	0.028038	0.768734	0.17032	1	1749	3	1.2911			1749
GOLGA6L6	6	0.99054	0.91848	0.976258	20642	0	1.4164	1.55213	0.028046	0.768734	0.17032	1	1750	4	1.4164			1750
DEGS2	6	0.15797	0.078961	0.228576	7596	4	-1.0925	1.5518	0.028067	0.768734	0.17032	1	1751	2	-1.0925			1751
MEST	6	0.19716	0.10241	0.254449	8775	3	0.5614	1.55061	0.028144	0.768734	0.17032	1	1752	3	0.5614			1752
STRADB	6	0.91353	0.68618	0.775451	19394	1	1.0523	1.55004	0.028181	0.768734	0.17032	1	1753	3	1.0523			1753
AKAP3	5	0.78721	0.52343	0.625698	18155	1	1.6636	1.54992	0.028189	0.844057	0.1432	1	1754	3	1.6636			1754
LPAR6	6	0.35807	0.18677	0.330116	12385	2	0.9294	1.54987	0.028192	0.768734	0.17032	1	1755	3	0.9294			1755
PRKAG1	6	0.79787	0.52026	0.62324	18278	2	0.23638	1.54932	0.028228	0.768734	0.17032	1	1756	2	0.23638			1756
C10orf137	6	0.045018	0.041273	0.216471	3268	2	1.353	1.54897	0.028251	0.768734	0.17032	1	1757	4	1.353			1757
ST6GAL1	6	0.44286	0.22674	0.359698	13793	2	0.537	1.54894	0.028253	0.768734	0.17032	1	1758	2	0.537			1758
ZNF101	6	0.43661	0.21854	0.348463	13685	2	1.298	1.54887	0.028257	0.768734	0.17032	1	1759	3	1.298			1759
hsa-mir-31	4	0.35509	0.18372	0.328273	12337	2	-0.19212	1.54869	0.028269	0.912361	0.12236	1	1760	2	-0.19212			1760
CNOT6L	6	0.26319	0.15079	0.307517	10648	3	-0.47872	1.54866	0.028271	0.768734	0.17032	1	1761	2	-0.47872			1761
TRPC5	6	0.95199	0.75642	0.836251	19845	1	0.36684	1.54858	0.028276	0.768734	0.17032	1	1762	1	0.36684			1762
ARPC5L	6	0.89447	0.6703	0.762344	19258	1	1.3991	1.54809	0.028308	0.768734	0.17032	1	1763	4	1.3991			1763
ONECUT1	6	0.38618	0.19409	0.330131	12826	2	1.1822	1.5476	0.02834	0.767283	0.17089	1	1764	3	1.1822			1764
DMGDH	6	0.23421	0.12293	0.272317	9863	1	1.2533	1.54739	0.028354	0.767283	0.17089	1	1765	4	1.2533			1765
KCNAB3	6	0.31277	0.1784	0.328273	11628	3	0.50184	1.54713	0.028371	0.767283	0.17089	1	1766	3	0.50184			1766
BRAT1	6	0.28711	0.16708	0.322499	11208	3	-0.0073381	1.54708	0.028374	0.767283	0.17089	1	1767	3	-0.0073381			1767
GATAD2B	6	0.48068	0.24788	0.376086	14433	3	0.44791	1.54679	0.028393	0.767283	0.17089	1	1768	3	0.44791			1768
TROAP	6	0.099209	0.058999	0.21867	5657	3	-1.5108	1.54639	0.028419	0.767283	0.17089	1	1769	2	-1.5108			1769
hsa-mir-4323	4	0.75435	0.47779	0.589636	17806	1	1.449	1.54621	0.028431	0.908263	0.12352	1	1770	3	1.449			1770
OSGIN2	6	0.022501	0.0098438	0.101883	1986	2	0.65198	1.54609	0.028439	0.767283	0.17089	1	1771	3	0.65198			1771
OR2J3	6	0.9025	0.67685	0.767964	19310	1	1.4293	1.54567	0.028466	0.767283	0.17089	1	1772	3	1.4293			1772
PDCD6IP	6	0.52063	0.27442	0.398717	15098	2	0.95541	1.54534	0.028488	0.767283	0.17089	1	1773	3	0.95541			1773
hsa-mir-4797	4	0.64737	0.39407	0.51167	16719	1	1.4644	1.54526	0.028493	0.908263	0.12352	1	1774	2	1.4644			1774
HERC4	6	0.42721	0.2153	0.345743	13538	2	0.52341	1.54494	0.028514	0.767283	0.17089	1	1775	2	0.52341			1775
hsa-mir-3183	4	0.90762	0.67725	0.768372	19354	1	1.3071	1.54493	0.028515	0.908263	0.12352	1	1776	2	1.3071			1776
GRASP	6	0.82041	0.54731	0.646144	18558	1	1.4103	1.54471	0.028529	0.767283	0.17089	1	1777	3	1.4103			1777
IRF1	6	0.93257	0.71262	0.797766	19594	1	1.4057	1.54433	0.028554	0.767283	0.17089	1	1778	3	1.4057			1778
PHF10	6	0.27851	0.15933	0.31293	11049	1	1.3051	1.54424	0.02856	0.767283	0.17089	1	1779	4	1.3051			1779
ACTN1	6	0.44035	0.21854	0.348463	13754	1	0.46761	1.54423	0.028561	0.767283	0.17089	1	1780	2	0.46761			1780
CCDC107	6	0.069306	0.050439	0.216471	4484	2	1.1696	1.54365	0.028599	0.767283	0.17089	1	1781	3	1.1696			1781
MPDU1	6	0.95811	0.76437	0.842699	19910	1	1.0409	1.5435	0.028609	0.767283	0.17089	1	1782	3	1.0409			1782
hsa-mir-197	4	0.23644	0.12961	0.283142	9925	2	-1.0798	1.54333	0.02862	0.906228	0.1241	1	1783	1	-1.0798			1783
AGFG1	6	0.37887	0.19314	0.330131	12721	2	1.4294	1.54315	0.028632	0.767283	0.17089	1	1784	4	1.4294			1784
C1orf51	6	0.51901	0.27442	0.398717	15077	1	1.2375	1.54277	0.028657	0.765381	0.17164	1	1785	4	1.2375			1785
NUCB2	6	0.16582	0.085329	0.236562	7831	4	-0.98923	1.54277	0.028657	0.765381	0.17164	1	1786	1	-0.98923			1786
LGALS14	6	0.79888	0.52026	0.62324	18290	1	1.0666	1.54272	0.02866	0.765381	0.17164	1	1787	3	1.0666			1787
hsa-mir-4268	4	0.39215	0.19568	0.331554	12940	1	1.6662	1.54151	0.02874	0.903994	0.12474	1	1788	3	1.6662			1788
OR5AN1	6	0.16299	0.084809	0.236562	7742	3	-1.3627	1.54133	0.028752	0.765381	0.17164	1	1789	2	-1.3627			1789
SPCS3	6	0.44517	0.228	0.359698	13839	2	0.98444	1.54082	0.028786	0.765381	0.17164	1	1790	3	0.98444			1790
ZMYM4	6	0.24824	0.13879	0.295502	10248	3	0.61982	1.53996	0.028843	0.765381	0.17164	1	1791	3	0.61982			1791
KRTAP3-2	6	0.99283	0.93418	0.989638	20716	0	1.2685	1.53996	0.028843	0.765381	0.17164	1	1792	4	1.2685			1792
PHLPP2	6	0.32087	0.17959	0.328273	11778	2	0.16792	1.53918	0.028895	0.765381	0.17164	1	1793	2	0.16792			1793
GRAMD3	6	0.40073	0.20398	0.338974	13076	2	1.0267	1.53913	0.028898	0.765381	0.17164	1	1794	3	1.0267			1794
hsa-mir-4271	4	0.24967	0.13491	0.290538	10289	2	-0.78225	1.53901	0.028906	0.903994	0.12474	1	1795	2	-0.78225			1795
PBX4	6	0.55947	0.31949	0.443147	15764	3	0.12634	1.53897	0.028909	0.765381	0.17164	1	1796	2	0.12634			1796
ZNF502	6	0.0055248	0.0014776	0.042248	726	3	-0.53078	1.53883	0.028918	0.765381	0.17164	1	1797	3	-0.53078			1797
ADAM15	6	0.42002	0.21095	0.344347	13417	2	1.2367	1.53867	0.028929	0.763412	0.17242	1	1798	4	1.2367			1798
SPINT2	6	0.99667	0.96961	1	20818	0	1.1253	1.53846	0.028943	0.763412	0.17242	1	1799	3	1.1253			1799
GNAI1	6	0.13321	0.069662	0.21867	6804	2	1.1761	1.53823	0.028958	0.761327	0.17325	1	1800	4	1.1761			1800
OR2A25	6	0.082083	0.052746	0.216471	5037	2	0.62054	1.53775	0.02899	0.761327	0.17325	1	1801	3	0.62054			1801
GHITM	6	0.48464	0.2493	0.377228	14496	1	1.2403	1.53774	0.028991	0.761327	0.17325	1	1802	4	1.2403			1802
ERGIC3	6	0.016546	0.0089267	0.101883	1609	5	-1.2705	1.53703	0.029038	0.761327	0.17325	1	1803	1	-1.2705			1803
APMAP	6	0.62658	0.37857	0.501744	16534	2	0.99823	1.53661	0.029066	0.76035	0.17364	1	1804	3	0.99823			1804
KIAA1551	6	0.10156	0.059893	0.21867	5745	2	1.3077	1.53638	0.029082	0.76035	0.17364	1	1805	3	1.3077			1805
HECTD3	6	0.0072234	0.0072872	0.101883	877	3	0.65944	1.53615	0.029097	0.76035	0.17364	1	1806	3	0.65944			1806
DMPK	6	0.64281	0.38298	0.503233	16676	1	1.3864	1.53575	0.029124	0.76035	0.17364	1	1807	4	1.3864			1807
STX5	6	0.22051	0.11762	0.272317	9471	4	-1.0093	1.53561	0.029133	0.76035	0.17364	1	1808	1	-1.0093			1808
hsa-mir-2682	4	0.9473	0.79373	0.866952	19781	0	1.3725	1.53536	0.02915	0.899733	0.12597	1	1809	2	1.3725			1809
NLGN2	6	0.76708	0.49199	0.600133	17933	1	1.2329	1.53502	0.029173	0.758379	0.17443	1	1810	3	1.2329			1810
CCNJ	6	0.34318	0.18392	0.328273	12137	2	1.3599	1.53425	0.029225	0.758379	0.17443	1	1811	4	1.3599			1811
ELAVL2	6	0.97101	0.81334	0.885899	20158	1	1.268	1.53419	0.029229	0.758379	0.17443	1	1812	4	1.268			1812
KCTD4	6	0.41984	0.21095	0.344347	13415	3	0.46628	1.5331	0.029302	0.757359	0.17484	1	1813	3	0.46628			1813
SPRR4	6	0.95105	0.75642	0.836251	19838	1	0.46169	1.53306	0.029305	0.757359	0.17484	1	1814	2	0.46169			1814
MAEA	6	0.014587	0.008493	0.101883	1472	5	-1.8984	1.53279	0.029323	0.757359	0.17484	1	1815	1	-1.8984			1815
C16orf3	6	0.29002	0.16739	0.322499	11251	3	-0.95667	1.53208	0.029371	0.757359	0.17484	1	1816	1	-0.95667			1816
MED12L	6	0.7212	0.44565	0.558496	17463	2	1.1203	1.53174	0.029394	0.757359	0.17484	1	1817	3	1.1203			1817
DARC	6	0.033314	0.02835	0.216471	2642	3	-0.091076	1.53167	0.029399	0.757359	0.17484	1	1818	3	-0.091076			1818
FAM131B	6	0.25575	0.14238	0.297218	10453	2	1.249	1.5315	0.02941	0.757359	0.17484	1	1819	4	1.249			1819
AK1	6	0.30416	0.1776	0.328273	11494	3	-0.93149	1.53137	0.029419	0.757359	0.17484	1	1820	1	-0.93149			1820
SOX6	6	0.077394	0.05193	0.216471	4852	3	0.53018	1.53075	0.029461	0.757359	0.17484	1	1821	3	0.53018			1821
PCYOX1	6	0.81968	0.54731	0.646144	18548	2	1.2803	1.53016	0.029501	0.757359	0.17484	1	1822	4	1.2803			1822
CERS3	6	0.072799	0.051109	0.216471	4649	2	1.0069	1.5301	0.029505	0.757359	0.17484	1	1823	3	1.0069			1823
DPPA4	6	0.38781	0.19409	0.330131	12860	1	1.4274	1.52972	0.029531	0.757359	0.17484	1	1824	4	1.4274			1824
C9orf96	6	0.88523	0.6637	0.75688	19191	1	1.387	1.5294	0.029553	0.755352	0.17565	1	1825	4	1.387			1825
HOXA3	6	0.49893	0.26413	0.392249	14733	2	-0.19917	1.52906	0.029576	0.755352	0.17565	1	1826	2	-0.19917			1826
NXPE2	6	0.65488	0.3904	0.508585	16794	2	0.4398	1.52858	0.029609	0.755352	0.17565	1	1827	2	0.4398			1827
NBR1	6	0.91102	0.68484	0.774296	19380	1	1.5578	1.52841	0.02962	0.755352	0.17565	1	1828	4	1.5578			1828
ECE1	6	0.76468	0.48957	0.598883	17908	2	-0.090602	1.52802	0.029647	0.755352	0.17565	1	1829	2	-0.090602			1829
SLC6A4	6	0.21624	0.11711	0.272317	9354	2	0.72627	1.52787	0.029657	0.755352	0.17565	1	1830	2	0.72627			1830
KNSTRN	6	0.67898	0.405	0.520229	17046	2	0.0061378	1.52774	0.029666	0.755352	0.17565	1	1831	2	0.0061378			1831
MAFB	6	0.50021	0.26413	0.392249	14757	2	0.98467	1.52765	0.029672	0.755352	0.17565	1	1832	3	0.98467			1832
hsa-mir-409	4	0.98171	0.91512	0.973959	20426	0	1.3609	1.52762	0.029674	0.883492	0.13077	1	1833	3	1.3609			1833
CDKL5	6	0.99242	0.93354	0.989472	20704	0	1.2211	1.52738	0.029691	0.755352	0.17565	1	1834	4	1.2211			1834
TENC1	5	0.73053	0.45985	0.572433	17544	1	1.6852	1.52666	0.02974	0.827864	0.14864	1	1835	3	1.6852			1835
PTMS	6	0.16242	0.084809	0.236562	7731	3	-0.097033	1.52648	0.029752	0.754364	0.17605	1	1836	1	-0.097033			1836
SMEK1	6	0.18803	0.099164	0.254449	8504	3	-0.23555	1.5251	0.029847	0.754364	0.17605	1	1837	1	-0.23555			1837
DDX19A	5	0.33532	0.16483	0.322373	12015	3	-0.82129	1.52497	0.029856	0.827864	0.14864	1	1838	2	-0.82129			1838
TM9SF3	6	0.52744	0.27904	0.402122	15219	2	1.1273	1.52487	0.029863	0.753058	0.17658	1	1839	3	1.1273			1839
MAPT	6	0.29624	0.17226	0.327957	11361	2	-0.48591	1.52413	0.029914	0.750142	0.17777	1	1840	2	-0.48591			1840
TBC1D19	6	0.81446	0.54043	0.639985	18501	2	1.4157	1.52388	0.029931	0.750142	0.17777	1	1841	3	1.4157			1841
PLBD2	6	0.16955	0.086566	0.236562	7951	3	-0.40041	1.5237	0.029943	0.750142	0.17777	1	1842	2	-0.40041			1842
BAHD1	6	0.020153	0.0094503	0.101883	1836	4	-3.8978	1.52302	0.02999	0.750142	0.17777	1	1843	1	-3.8978			1843
SLC9B1	6	0.76494	0.48957	0.598883	17910	2	0.80678	1.52234	0.030037	0.750142	0.17777	1	1844	3	0.80678			1844
OR5B2	6	0.73725	0.46042	0.572551	17613	2	-0.029406	1.52218	0.030048	0.750142	0.17777	1	1845	2	-0.029406			1845
TOR1AIP1	6	0.73246	0.45401	0.566547	17556	2	0.18919	1.52165	0.030085	0.750142	0.17777	1	1846	2	0.18919			1846
RNF11	6	0.076528	0.051775	0.216471	4808	4	-1.7674	1.52135	0.030106	0.750142	0.17777	1	1847	2	-1.7674			1847
FAM96A	6	0.53539	0.28306	0.404143	15353	2	1.3097	1.5211	0.030123	0.750142	0.17777	1	1848	3	1.3097			1848
SLC1A3	6	0.97288	0.82259	0.893843	20205	1	1.5309	1.52106	0.030126	0.750142	0.17777	1	1849	4	1.5309			1849
NT5C2	6	0.67012	0.39956	0.516175	16956	2	-0.10842	1.52097	0.030132	0.750142	0.17777	1	1850	1	-0.10842			1850
PACSIN2	6	0.39245	0.19618	0.331754	12952	2	1.573	1.52086	0.03014	0.750142	0.17777	1	1851	4	1.573			1851
TTLL6	6	0.10031	0.059512	0.21867	5696	2	1.5418	1.52064	0.030155	0.749165	0.17817	1	1852	4	1.5418			1852
GPR157	5	0.89831	0.64289	0.735866	19285	1	1.7	1.52061	0.030157	0.827864	0.14864	1	1853	3	1.7			1853
CAD	6	0.030728	0.016596	0.148586	2475	5	-2.0946	1.52028	0.03018	0.749165	0.17817	1	1854	1	-2.0946			1854
KLF5	6	0.044089	0.041256	0.216471	3222	4	-2.4476	1.5196	0.030227	0.748216	0.17856	1	1855	1	-2.4476			1855
COL23A1	6	0.25093	0.14032	0.295855	10318	3	0.10567	1.5184	0.030311	0.748216	0.17856	1	1856	3	0.10567			1856
SLC12A1	6	0.80363	0.52455	0.626292	18349	1	1.2627	1.51826	0.030321	0.748216	0.17856	1	1857	3	1.2627			1857
POR	6	0.48946	0.25983	0.389979	14587	3	0.14672	1.51824	0.030322	0.748216	0.17856	1	1858	2	0.14672			1858
PRMT10	6	0.37096	0.19314	0.330131	12600	3	-0.43826	1.51818	0.030326	0.748216	0.17856	1	1859	2	-0.43826			1859
SPATA31A2	6	0.73908	0.46264	0.574888	17636	2	0.67419	1.5179	0.030346	0.748216	0.17856	1	1860	2	0.67419			1860
hsa-mir-4640	4	0.28141	0.14303	0.297928	11109	2	-0.86055	1.51757	0.030369	0.879327	0.13203	1	1861	1	-0.86055			1861
PHLDB3	6	0.50578	0.26771	0.395144	14856	2	0.043762	1.51756	0.03037	0.746856	0.17912	1	1862	2	0.043762			1862
ZNF181	6	0.84324	0.59764	0.693238	18859	1	1.1873	1.51718	0.030396	0.746856	0.17912	1	1863	4	1.1873			1863
MYBPC1	6	0.8372	0.58904	0.686345	18788	1	1.4321	1.51697	0.030411	0.746856	0.17912	1	1864	4	1.4321			1864
PRRX2	6	0.50886	0.26917	0.395144	14903	3	0.29536	1.51638	0.030452	0.746856	0.17912	1	1865	3	0.29536			1865
ZNF821	6	0.55911	0.3185	0.442352	15757	1	1.5213	1.51607	0.030474	0.746856	0.17912	1	1866	4	1.5213			1866
CALHM1	6	0.31766	0.17874	0.328273	11715	2	0.63284	1.51552	0.030513	0.746856	0.17912	1	1867	2	0.63284			1867
TRMT2B	6	0.27948	0.16059	0.314955	11075	2	1.2281	1.51489	0.030557	0.746856	0.17912	1	1868	3	1.2281			1868
FOXN4	6	0.017458	0.0089705	0.101883	1670	5	-2.0345	1.51485	0.03056	0.746856	0.17912	1	1869	1	-2.0345			1869
TMEM106C	6	0.11543	0.066262	0.21867	6211	2	0.977	1.51475	0.030567	0.746856	0.17912	1	1870	3	0.977			1870
LRRTM4	6	0.91505	0.68884	0.777063	19406	1	1.5089	1.51473	0.030568	0.746856	0.17912	1	1871	4	1.5089			1871
NPTXR	6	0.99927	0.99253	1	20894	0	1.3431	1.51431	0.030598	0.746856	0.17912	1	1872	4	1.3431			1872
UBASH3A	6	0.53403	0.28306	0.404143	15321	1	1.4679	1.51429	0.030599	0.746856	0.17912	1	1873	4	1.4679			1873
NPFF	6	0.99283	0.93418	0.989638	20715	0	1.3325	1.51421	0.030605	0.746856	0.17912	1	1874	4	1.3325			1874
CLDN20	6	0.090795	0.053162	0.216471	5343	4	-1.5567	1.51417	0.030608	0.746856	0.17912	1	1875	1	-1.5567			1875
PTCHD4	6	0.065211	0.04931	0.216471	4301	3	-0.11269	1.51283	0.030702	0.743739	0.18041	1	1876	2	-0.11269			1876
FTSJD1	6	0.65488	0.3904	0.508585	16793	2	-0.018203	1.51282	0.030703	0.743739	0.18041	1	1877	2	-0.018203			1877
PSMD3	6	0.48478	0.2493	0.377228	14501	2	1.3573	1.51281	0.030704	0.743739	0.18041	1	1878	3	1.3573			1878
hsa-mir-10b	4	0.17564	0.094982	0.247154	8131	1	1.4077	1.51273	0.030709	0.877293	0.13265	1	1879	2	1.4077			1879
DENND2D	6	0.046683	0.041413	0.216471	3357	3	0.19792	1.51255	0.030722	0.743739	0.18041	1	1880	2	0.19792			1880
CDK4	6	0.94321	0.73246	0.815226	19725	1	1.2714	1.51213	0.030752	0.743739	0.18041	1	1881	3	1.2714			1881
CARD14	6	0.65162	0.38707	0.505615	16759	2	1.467	1.51153	0.030794	0.743739	0.18041	1	1882	3	1.467			1882
USP42	6	0.9776	0.85112	0.918882	20329	0	0.78172	1.51148	0.030798	0.743739	0.18041	1	1883	2	0.78172			1883
CBX2	6	0.96262	0.77753	0.854199	19992	1	1.3014	1.51098	0.030833	0.743739	0.18041	1	1884	4	1.3014			1884
CLEC19A	6	0.26307	0.15079	0.307517	10644	4	-0.54872	1.51082	0.030845	0.743739	0.18041	1	1885	2	-0.54872			1885
AMTN	6	0.99801	0.97942	1	20862	0	1.2556	1.51039	0.030875	0.743739	0.18041	1	1886	4	1.2556			1886
NUDT18	6	0.91627	0.68884	0.777063	19417	1	1.2759	1.5101	0.030896	0.743739	0.18041	1	1887	3	1.2759			1887
TAAR2	6	0.66016	0.39127	0.508585	16846	2	0.75244	1.50961	0.030931	0.743739	0.18041	1	1888	3	0.75244			1888
SERPINA1	6	0.41649	0.20795	0.340967	13360	1	1.3899	1.50916	0.030963	0.743739	0.18041	1	1889	3	1.3899			1889
NUPL1	6	0.41233	0.20566	0.338974	13294	2	0.86361	1.50914	0.030964	0.743739	0.18041	1	1890	3	0.86361			1890
NR1D2	6	0.95244	0.75642	0.836251	19849	1	0.45528	1.50881	0.030988	0.742369	0.18098	1	1891	2	0.45528			1891
ZFP3	6	0.30677	0.17806	0.328273	11538	1	1.1936	1.50854	0.031007	0.742369	0.18098	1	1892	4	1.1936			1892
FNDC8	6	0.9937	0.94189	0.996505	20737	0	1.2671	1.50844	0.031014	0.742369	0.18098	1	1893	4	1.2671			1893
hsa-mir-1183	4	0.72429	0.43574	0.548741	17490	1	1.8418	1.5084	0.031017	0.871568	0.13441	1	1894	3	1.8418			1894
GPD1	6	0.73448	0.45711	0.569628	17581	2	0.22752	1.50813	0.031036	0.742369	0.18098	1	1895	2	0.22752			1895
hsa-mir-660	4	0.42362	0.2103	0.344193	13482	1	1.7295	1.50808	0.03104	0.871568	0.13441	1	1896	3	1.7295			1896
TENM4	6	0.53193	0.28218	0.404143	15281	2	1.018	1.50776	0.031063	0.742369	0.18098	1	1897	3	1.018			1897
AKAP14	6	0.12456	0.06843	0.21867	6527	2	0.80851	1.50766	0.03107	0.742369	0.18098	1	1898	3	0.80851			1898
TEX15	6	0.12892	0.069556	0.21867	6673	4	-1.62	1.50748	0.031083	0.742369	0.18098	1	1899	2	-1.62			1899
MCC	6	0.77985	0.4993	0.605146	18068	2	1.3103	1.50738	0.03109	0.742369	0.18098	1	1900	4	1.3103			1900
RBM10	6	0.37381	0.19314	0.330131	12647	3	-0.054325	1.50657	0.031148	0.741387	0.18139	1	1901	2	-0.054325			1901
LOC100129924	6	0.81363	0.54043	0.639985	18484	1	1.4348	1.50643	0.031158	0.741387	0.18139	1	1902	3	1.4348			1902
CCDC104	6	0.58786	0.35944	0.485162	16200	2	-0.10475	1.50629	0.031168	0.741387	0.18139	1	1903	2	-0.10475			1903
GRM5	6	0.052644	0.047321	0.216471	3685	5	-1.3887	1.50615	0.031178	0.741387	0.18139	1	1904	1	-1.3887			1904
OR52L1	6	0.88276	0.66236	0.755668	19167	1	1.3053	1.50601	0.031188	0.741387	0.18139	1	1905	4	1.3053			1905
DUSP12	6	0.17735	0.092386	0.24553	8192	3	-0.017692	1.50548	0.031226	0.741387	0.18139	1	1906	3	-0.017692			1906
VMA21	6	0.22942	0.1214	0.272317	9723	3	0.12961	1.50548	0.031226	0.741387	0.18139	1	1907	2	0.12961			1907
CDCA3	6	0.74484	0.47467	0.586336	17710	1	1.1903	1.50496	0.031264	0.74	0.18197	1	1908	4	1.1903			1908
GPR137B	6	0.54892	0.30316	0.426504	15576	2	1.48	1.50472	0.031281	0.74	0.18197	1	1909	3	1.48			1909
C4orf46	6	0.49771	0.26339	0.392249	14717	3	0.16162	1.50454	0.031294	0.74	0.18197	1	1910	2	0.16162			1910
RPS6KB1	6	0.079157	0.05254	0.216471	4940	2	1.2518	1.50416	0.031321	0.738594	0.18256	1	1911	3	1.2518			1911
MYO1G	6	0.51406	0.26987	0.395144	14995	1	1.4805	1.50412	0.031324	0.738594	0.18256	1	1912	4	1.4805			1912
TBX5	6	0.073439	0.05125	0.216471	4678	3	0.061742	1.50383	0.031345	0.738594	0.18256	1	1913	3	0.061742			1913
hsa-mir-34c	4	0.85239	0.57575	0.673569	18979	1	1.792	1.50337	0.031378	0.871568	0.13441	1	1914	3	1.792			1914
CHSY1	6	0.84645	0.60332	0.698458	18896	2	1.4238	1.50286	0.031415	0.735702	0.18378	1	1915	4	1.4238			1915
TECTB	6	0.69099	0.42396	0.540584	17168	2	1.1593	1.50285	0.031416	0.735702	0.18378	1	1916	3	1.1593			1916
hsa-mir-4780	4	0.12183	0.063932	0.21867	6436	3	-1.7526	1.50284	0.031417	0.867388	0.13571	1	1917	1	-1.7526			1917
ZBTB44	6	0.22996	0.1214	0.272317	9739	1	0.71371	1.50278	0.031421	0.735702	0.18378	1	1918	2	0.71371			1918
ST8SIA5	6	0.93107	0.71262	0.797766	19571	1	1.4974	1.50234	0.031453	0.735702	0.18378	1	1919	4	1.4974			1919
MAGEA12	6	0.2236	0.11926	0.272317	9555	1	1.1766	1.50128	0.03153	0.735702	0.18378	1	1920	4	1.1766			1920
SPTLC1	6	0.086234	0.052956	0.216471	5190	4	-0.68519	1.50089	0.031558	0.735702	0.18378	1	1921	1	-0.68519			1921
GPCPD1	6	0.90966	0.68354	0.773465	19370	1	0.6498	1.50035	0.031597	0.735702	0.18378	1	1922	2	0.6498			1922
NUDT12	6	0.41796	0.20912	0.342461	13385	1	1.1708	1.50012	0.031614	0.735702	0.18378	1	1923	4	1.1708			1923
RPAP3	6	0.26613	0.15618	0.31293	10726	4	-0.63787	1.49959	0.031653	0.735702	0.18378	1	1924	1	-0.63787			1924
CCRN4L	6	0.25001	0.13968	0.295588	10296	3	-0.23606	1.49942	0.031665	0.735702	0.18378	1	1925	2	-0.23606			1925
OR1E1	6	0.79985	0.52155	0.62427	18301	2	1.1945	1.49923	0.031679	0.733745	0.18461	1	1926	4	1.1945			1926
PXDN	6	0.41374	0.20622	0.339035	13313	3	0.41614	1.49904	0.031693	0.733745	0.18461	1	1927	3	0.41614			1927
NMNAT3	6	0.85812	0.62291	0.715723	19026	1	1.1929	1.49893	0.031701	0.733745	0.18461	1	1928	4	1.1929			1928
LRRC30	6	0.02368	0.0099053	0.101883	2062	3	-1.718	1.49828	0.031748	0.733745	0.18461	1	1929	3	-1.718			1929
SPEN	6	0.85712	0.62291	0.715723	19017	1	1.4221	1.49819	0.031755	0.733745	0.18461	1	1930	4	1.4221			1930
NCK2	6	0.52392	0.27664	0.400618	15163	2	1.3172	1.49771	0.03179	0.733745	0.18461	1	1931	4	1.3172			1931
CLPSL1	6	0.075721	0.051632	0.216471	4780	4	-2.0975	1.49763	0.031796	0.733745	0.18461	1	1932	1	-2.0975			1932
SHPRH	6	0.99424	0.94668	1	20768	0	1.4705	1.4971	0.031835	0.733745	0.18461	1	1933	3	1.4705			1933
SLC25A32	6	0.059251	0.048079	0.216471	4032	4	-2.6197	1.497	0.031842	0.733745	0.18461	1	1934	2	-2.6197			1934
CHN2	6	0.67773	0.405	0.520229	17037	2	1.3297	1.49688	0.031851	0.733745	0.18461	1	1935	4	1.3297			1935
hsa-mir-4418	4	0.45007	0.23374	0.36247	13910	2	0.59435	1.49647	0.031881	0.861287	0.13763	1	1936	2	0.59435			1936
ZNF175	6	0.32829	0.1808	0.328273	11897	2	0.39432	1.49633	0.031891	0.733745	0.18461	1	1937	1	0.39432			1937
GRK7	6	0.81156	0.53744	0.637471	18453	1	1.3663	1.49625	0.031897	0.733745	0.18461	1	1938	4	1.3663			1938
MGAT4C	6	0.48657	0.25386	0.383125	14534	1	1.299	1.495	0.031989	0.733745	0.18461	1	1939	4	1.299			1939
UBD	6	0.92252	0.69411	0.781357	19473	1	1.3818	1.49457	0.032021	0.733745	0.18461	1	1940	3	1.3818			1940
CDK10	6	0.41034	0.20566	0.338974	13260	3	-0.48193	1.4944	0.032033	0.733745	0.18461	1	1941	2	-0.48193			1941
HIF3A	6	0.32524	0.17959	0.328273	11850	2	1.2045	1.49421	0.032047	0.733745	0.18461	1	1942	4	1.2045			1942
POM121	6	0.078027	0.052288	0.216471	4892	4	-2.3103	1.49393	0.032068	0.733745	0.18461	1	1943	2	-2.3103			1943
CLEC1A	6	0.29039	0.16786	0.322499	11255	3	0.50969	1.49391	0.032069	0.733745	0.18461	1	1944	3	0.50969			1944
NRN1L	6	0.36249	0.18892	0.330131	12459	3	-0.12833	1.49379	0.032078	0.733745	0.18461	1	1945	2	-0.12833			1945
RNF181	6	0.51347	0.26987	0.395144	14983	2	0.28609	1.49375	0.032081	0.733745	0.18461	1	1946	1	0.28609			1946
CHRNB2	6	0.99209	0.93165	0.988243	20690	0	1.2259	1.49354	0.032097	0.733745	0.18461	1	1947	4	1.2259			1947
MAMSTR	6	0.95604	0.76305	0.84158	19894	1	0.51447	1.49327	0.032117	0.733745	0.18461	1	1948	2	0.51447			1948
ENTPD5	6	0.19846	0.10299	0.254449	8824	4	-0.90376	1.49312	0.032128	0.733745	0.18461	1	1949	1	-0.90376			1949
RGS18	6	0.13147	0.069557	0.21867	6757	4	-1.1476	1.49247	0.032176	0.733745	0.18461	1	1950	1	-1.1476			1950
DUSP2	6	0.75269	0.48528	0.59706	17785	2	1.2671	1.49217	0.032198	0.732758	0.18503	1	1951	4	1.2671			1951
RSPRY1	6	0.93075	0.71262	0.797766	19567	1	0.2831	1.49183	0.032223	0.732758	0.18503	1	1952	2	0.2831			1952
SLC22A18AS	6	0.70376	0.42889	0.544249	17259	2	1.1836	1.49171	0.032232	0.732758	0.18503	1	1953	4	1.1836			1953
ZNF226	6	0.94375	0.73518	0.817505	19732	1	0.75391	1.49119	0.032271	0.730744	0.18589	1	1954	3	0.75391			1954
GTF2A1L	6	0.64684	0.38619	0.505615	16712	2	1.2405	1.49119	0.032271	0.730744	0.18589	1	1955	4	1.2405			1955
hsa-mir-7-3	4	0.0065056	0.0048385	0.101883	813	2	-1.5446	1.49115	0.032274	0.855519	0.13947	1	1956	1	-1.5446			1956
RERGL	6	0.71304	0.43306	0.545963	17367	2	0.79827	1.49107	0.03228	0.730744	0.18589	1	1957	3	0.79827			1957
hsa-mir-4515	4	0.54182	0.30072	0.423969	15457	1	1.7649	1.49066	0.03231	0.855519	0.13947	1	1958	3	1.7649			1958
ALAS2	6	0.51523	0.2713	0.396641	15020	2	0.99143	1.49056	0.032318	0.730744	0.18589	1	1959	3	0.99143			1959
FZD7	5	0.54935	0.3059	0.429632	15585	1	1.6296	1.49021	0.032344	0.812536	0.15398	1	1960	3	1.6296			1960
SLC6A8	6	0.37549	0.19314	0.330131	12680	3	-0.76347	1.48992	0.032365	0.730744	0.18589	1	1961	1	-0.76347			1961
SCARA3	6	0.52631	0.27748	0.40083	15197	2	1.2464	1.48968	0.032383	0.729344	0.18649	1	1962	3	1.2464			1962
PRB2	6	0.99846	0.9839	1	20878	0	1.2028	1.48897	0.032436	0.727416	0.18732	1	1963	4	1.2028			1963
DAZ1	6	0.99043	0.91848	0.976258	20638	0	1.1374	1.48868	0.032458	0.726443	0.18774	1	1964	3	1.1374			1964
DAZ3	6	0.99043	0.91848	0.976258	20637	0	1.1374	1.48868	0.032458	0.726443	0.18774	1	1965	3	1.1374			1965
DAZ2	6	0.99043	0.91848	0.976258	20639	0	1.1374	1.48868	0.032458	0.726443	0.18774	1	1966	3	1.1374			1966
DAZ4	6	0.99043	0.91848	0.976258	20640	0	1.1374	1.48868	0.032458	0.726443	0.18774	1	1967	3	1.1374			1967
RSG1	6	0.14858	0.076852	0.227462	7293	2	1.0072	1.48866	0.032459	0.726443	0.18774	1	1968	3	1.0072			1968
NT5DC3	6	0.99163	0.92571	0.982366	20680	0	1.2704	1.48865	0.03246	0.726443	0.18774	1	1969	3	1.2704			1969
hsa-mir-8076	4	0.98448	0.92651	0.98317	20493	0	1.4601	1.48852	0.03247	0.8535	0.14012	1	1970	3	1.4601			1970
MTRNR2L7	4	0.0085248	0.0053205	0.101883	1004	2	-2.3614	1.48816	0.032497	0.8535	0.14012	1	1971	2	-2.3614			1971
CXCL12	6	0.18246	0.093243	0.24553	8341	1	0.87308	1.48786	0.032519	0.726443	0.18774	1	1972	3	0.87308			1972
EIF2S1	6	0.30098	0.17662	0.328273	11435	3	-0.65663	1.48769	0.032532	0.726443	0.18774	1	1973	2	-0.65663			1973
CHMP2B	6	0.99379	0.94246	0.997004	20741	0	1.2064	1.48692	0.03259	0.726443	0.18774	1	1974	4	1.2064			1974
hsa-mir-6512	4	0.14269	0.072239	0.220429	7100	1	0.5735	1.48689	0.032592	0.8535	0.14012	1	1975	1	0.5735			1975
ZNF250	6	0.038709	0.034801	0.216471	2927	2	-0.061178	1.48674	0.032603	0.726443	0.18774	1	1976	2	-0.061178			1976
SCGB3A1	6	0.065171	0.04925	0.216471	4298	3	-0.27553	1.4861	0.032651	0.726443	0.18774	1	1977	3	-0.27553			1977
NBPF6	6	0.342	0.18392	0.328273	12117	3	-0.189	1.4858	0.032674	0.726443	0.18774	1	1978	2	-0.189			1978
NBPF4	6	0.342	0.18392	0.328273	12118	3	-0.189	1.4858	0.032674	0.726443	0.18774	1	1979	2	-0.189			1979
hsa-mir-510	4	0.46415	0.24153	0.371113	14158	1	1.2168	1.48566	0.032684	0.8535	0.14012	1	1980	2	1.2168			1980
SIN3A	6	0.012758	0.0081654	0.101883	1349	5	-3.3896	1.48486	0.032745	0.722643	0.18939	1	1981	1	-3.3896			1981
DCAKD	6	0.23229	0.12222	0.272317	9810	3	-0.11905	1.48439	0.03278	0.722643	0.18939	1	1982	3	-0.11905			1982
FARP1	6	0.74341	0.47467	0.586336	17688	2	1.2831	1.48432	0.032785	0.722643	0.18939	1	1983	4	1.2831			1983
ALDH1A3	6	0.3435	0.18392	0.328273	12144	2	0.67789	1.48386	0.03282	0.722643	0.18939	1	1984	3	0.67789			1984
FFAR3	6	0.0068553	0.0072741	0.101883	835	4	-4.4741	1.4836	0.03284	0.721658	0.18982	1	1985	1	-4.4741			1985
hsa-mir-7702	4	0.31975	0.15403	0.31293	11761	1	1.5404	1.48336	0.032858	0.847926	0.14193	1	1986	3	1.5404			1986
GALM	6	0.84928	0.60758	0.702273	18931	2	1.2403	1.48272	0.032906	0.721658	0.18982	1	1987	4	1.2403			1987
LHFPL2	6	0.29443	0.17226	0.327957	11331	3	0.19944	1.48263	0.032913	0.721658	0.18982	1	1988	3	0.19944			1988
SLC9B2	5	0.084543	0.050004	0.216471	5118	1	0.82263	1.48262	0.032914	0.807767	0.15568	1	1989	2	0.82263			1989
hsa-mir-548s	4	0.86306	0.59983	0.695595	19057	1	0.53505	1.48249	0.032924	0.847926	0.14193	1	1990	3	0.53505			1990
ZSWIM6	6	0.63976	0.38298	0.503233	16651	2	1.146	1.48234	0.032935	0.721658	0.18982	1	1991	3	1.146			1991
ARPC4-TTLL3	6	0.12883	0.069556	0.21867	6667	2	0.27546	1.48222	0.032944	0.721658	0.18982	1	1992	2	0.27546			1992
CLDN1	6	0.39741	0.20343	0.338974	13031	2	1.0302	1.48213	0.032951	0.721658	0.18982	1	1993	3	1.0302			1993
TANC1	6	0.21574	0.11685	0.272317	9341	2	1.2072	1.48117	0.033024	0.720265	0.19043	1	1994	4	1.2072			1994
FRMD5	6	0.3955	0.20184	0.338974	13006	3	-0.28596	1.48109	0.03303	0.720265	0.19043	1	1995	2	-0.28596			1995
hsa-mir-3131	4	0.38011	0.19349	0.330131	12743	1	1.5811	1.48101	0.033036	0.845911	0.14259	1	1996	3	1.5811			1996
PXT1	6	0.9719	0.81592	0.887957	20178	1	1.2855	1.4808	0.033052	0.720265	0.19043	1	1997	4	1.2855			1997
CTBP2	6	0.2527	0.14059	0.295855	10373	3	-0.35548	1.48047	0.033077	0.720265	0.19043	1	1998	2	-0.35548			1998
PTGES3L-AARSD1	6	0.96627	0.78826	0.862791	20064	1	1.4455	1.48043	0.03308	0.720265	0.19043	1	1999	4	1.4455			1999
[truncated: 18,916 more rows]
